# Supplementary material for: An entropy-based framework for genomic variability analysis: A South American case study of human papillomavirus
Source: PLoS One. 2026 May 15;21(5):e0349447. doi: 10.1371/journal.pone.0349447 (PMC13178852; doi:10.1371/journal.pone.0349447)
Supplement: S1 Table — List of all HPV sequences retrieved from the NCBI Virus database, including genotype, accession number, country or region of origin, isolation source, and genome completeness. This dataset served as the basis for all entropy analyses. (XLSX) [file pone.0349447.s001.xlsx]

## Sheet: Sheet 1
Accession	Organism_Name	GenBank_RefSeq	Assembly	Submitters	Organization	Org_location	Release_Date	Isolate	Species	Genus	Family	Molecule_type	Length	Nuc_Completeness	Genotype	Geo_Location	Country	USA	Host	Tissue_Specimen_Source	Collection_Date	genotype
KU298879	human papillomavirus 11	GenBank	set:KU298879	Siqueira,J.D., Alves,B.M., Prellwitz,I.M., Furtado,C., Meyrelles,A.R., Machado,E.S., Seuanez,H.N., Soares,M.A., Soares,E.A., Delwart,E.L.	Instituto Nacional de Cancer Jose Alencar Gomes da Silva, Programa de Genetica	Brazil	2016-04-14	83A.11	Alphapapillomavirus 10	Alphapapillomavirus	Papillomaviridae	dsDNA	7924	complete		Brazil	Brazil		Homo sapiens	cervix		11
KU298884	Human papillomavirus type 16	GenBank	set:KU298884	Siqueira,J.D., Alves,B.M., Prellwitz,I.M., Furtado,C., Meyrelles,A.R., Machado,E.S., Seuanez,H.N., Soares,M.A., Soares,E.A., Delwart,E.L.	Instituto Nacional de Cancer Jose Alencar Gomes da Silva, Programa de Genetica	Brazil	2016-04-14	103A.16	Alphapapillomavirus 9	Alphapapillomavirus			7758	partial		Brazil	Brazil		Homo sapiens	cervix		16
KP874718	Human papillomavirus type 16	GenBank	set:KP874718	Oliveira,C., Bravo,I., Genta,M.L., Fregnani,J.H., Tacla,M., Carvalho,J., Longatto-Filho,A., Levi,J.E.	Instituto de Medicina Tropical - Universidade de Sao Paulo, Virology Laboratory	Brazil	2016-03-31	400_consensus	Alphapapillomavirus 9	Alphapapillomavirus			7842	complete		Brazil	Brazil		Homo sapiens			16
KP874719	Human papillomavirus type 16	GenBank	set:KP874719	Oliveira,C., Bravo,I., Genta,M.L., Fregnani,J.H., Tacla,M., Carvalho,J., Longatto-Filho,A., Levi,J.E.	Instituto de Medicina Tropical - Universidade de Sao Paulo, Virology Laboratory	Brazil	2016-03-31	573_consensus	Alphapapillomavirus 9	Alphapapillomavirus			7845	complete		Brazil	Brazil		Homo sapiens			16
KP874716	Human papillomavirus type 16	GenBank	set:KP874716	Oliveira,C.M., Bravo,I.G., Souza,N.C., Genta,M.L., Fregnani,J.H., Tacla,M., Carvalho,J.P., Longatto-Filho,A., Levi,J.E., Oliveira,C., Bravo,I., Carvalho,J.	Instituto de Medicina Tropical - Universidade de Sao Paulo, Virology Laboratory	Brazil	2015-09-08	NBM19_consensus	Alphapapillomavirus 9	Alphapapillomavirus			7845	complete		Brazil	Brazil		Homo sapiens			16
KP874717	Human papillomavirus type 16	GenBank	set:KP874717	Oliveira,C., Bravo,I., Genta,M.L., Fregnani,J.H., Tacla,M., Carvalho,J., Longatto-Filho,A., Levi,J.E.	Instituto de Medicina Tropical - Universidade de Sao Paulo, Virology Laboratory	Brazil	2016-03-31	534_consensus	Alphapapillomavirus 9	Alphapapillomavirus			7847	complete		Brazil	Brazil		Homo sapiens			16
KP212158	Human papillomavirus type 16	GenBank	set:KP212158	Oliveira,C.M., Bravo,I.G., Souza,N.C., Genta,M.L., Fregnani,J.H., Tacla,M., Carvalho,J.P., Longatto-Filho,A., Levi,J.E., Oliveira,C., Bravo,I., Carvalho,J.	Instituto de Medicina Tropical - Universidade de Sao Paulo, Virology Laboratory	Brazil	2015-09-08	CNA173	Alphapapillomavirus 9	Alphapapillomavirus			7849	complete		Brazil	Brazil		Homo sapiens		2011-11-07	16
KP212150	Human papillomavirus type 16	GenBank	set:KP212150	Oliveira,C.M., Bravo,I.G., Souza,N.C., Genta,M.L., Fregnani,J.H., Tacla,M., Carvalho,J.P., Longatto-Filho,A., Levi,J.E., Oliveira,C., Bravo,I., Carvalho,J.	Instituto de Medicina Tropical - Universidade de Sao Paulo, Virology Laboratory	Brazil	2015-09-08	CNA15	Alphapapillomavirus 9	Alphapapillomavirus			7854	complete		Brazil	Brazil		Homo sapiens		2010-02-10	16
KU298882	Human papillomavirus type 16	GenBank	set:KU298882	Siqueira,J.D., Alves,B.M., Prellwitz,I.M., Furtado,C., Meyrelles,A.R., Machado,E.S., Seuanez,H.N., Soares,M.A., Soares,E.A., Delwart,E.L.	Instituto Nacional de Cancer Jose Alencar Gomes da Silva, Programa de Genetica	Brazil	2016-04-14	36A.16	Alphapapillomavirus 9	Alphapapillomavirus			7863	complete		Brazil	Brazil		Homo sapiens	cervix		16
KP212155	Human papillomavirus type 16	GenBank	set:KP212155	Oliveira,C.M., Bravo,I.G., Souza,N.C., Genta,M.L., Fregnani,J.H., Tacla,M., Carvalho,J.P., Longatto-Filho,A., Levi,J.E., Oliveira,C., Bravo,I., Carvalho,J.	Instituto de Medicina Tropical - Universidade de Sao Paulo, Virology Laboratory	Brazil	2015-09-08	CNA131	Alphapapillomavirus 9	Alphapapillomavirus			7872	complete		Brazil	Brazil		Homo sapiens		2011-07-04	16
KP212154	Human papillomavirus type 16	GenBank	set:KP212154	Oliveira,C.M., Bravo,I.G., Souza,N.C., Genta,M.L., Fregnani,J.H., Tacla,M., Carvalho,J.P., Longatto-Filho,A., Levi,J.E., Oliveira,C., Bravo,I., Carvalho,J.	Instituto de Medicina Tropical - Universidade de Sao Paulo, Virology Laboratory	Brazil	2015-09-08	CNA55	Alphapapillomavirus 9	Alphapapillomavirus			7891	complete		Brazil	Brazil		Homo sapiens		2010-11-24	16
KP212153	Human papillomavirus type 16	GenBank	set:KP212153	Oliveira,C.M., Bravo,I.G., Souza,N.C., Genta,M.L., Fregnani,J.H., Tacla,M., Carvalho,J.P., Longatto-Filho,A., Levi,J.E., Oliveira,C., Bravo,I., Carvalho,J.	Instituto de Medicina Tropical - Universidade de Sao Paulo, Virology Laboratory	Brazil	2015-09-08	CNA34	Alphapapillomavirus 9	Alphapapillomavirus			7894	complete		Brazil	Brazil		Homo sapiens		2010-05-18	16
KP212159	Human papillomavirus type 16	GenBank	set:KP212159	Oliveira,C.M., Bravo,I.G., Souza,N.C., Genta,M.L., Fregnani,J.H., Tacla,M., Carvalho,J.P., Longatto-Filho,A., Levi,J.E., Oliveira,C., Bravo,I., Carvalho,J.	Instituto de Medicina Tropical - Universidade de Sao Paulo, Virology Laboratory	Brazil	2015-09-08	CNA188	Alphapapillomavirus 9	Alphapapillomavirus			7896	complete		Brazil	Brazil		Homo sapiens		2011-12-01	16
KP212156	Human papillomavirus type 16	GenBank	set:KP212156	Oliveira,C.M., Bravo,I.G., Souza,N.C., Genta,M.L., Fregnani,J.H., Tacla,M., Carvalho,J.P., Longatto-Filho,A., Levi,J.E., Oliveira,C., Bravo,I., Carvalho,J.	Instituto de Medicina Tropical - Universidade de Sao Paulo, Virology Laboratory	Brazil	2015-09-08	CNA137	Alphapapillomavirus 9	Alphapapillomavirus			7900	complete		Brazil	Brazil		Homo sapiens		2011-08-11	16
KP212157	Human papillomavirus type 16	GenBank	set:KP212157	Oliveira,C.M., Bravo,I.G., Souza,N.C., Genta,M.L., Fregnani,J.H., Tacla,M., Carvalho,J.P., Longatto-Filho,A., Levi,J.E., Oliveira,C., Bravo,I., Carvalho,J.	Instituto de Medicina Tropical - Universidade de Sao Paulo, Virology Laboratory	Brazil	2015-09-08	CNA138	Alphapapillomavirus 9	Alphapapillomavirus			7900	complete		Brazil	Brazil		Homo sapiens		2011-08-11	16
KP212151	Human papillomavirus type 16	GenBank	set:KP212151	Oliveira,C.M., Bravo,I.G., Souza,N.C., Genta,M.L., Fregnani,J.H., Tacla,M., Carvalho,J.P., Longatto-Filho,A., Levi,J.E., Oliveira,C., Bravo,I., Carvalho,J.	Instituto de Medicina Tropical - Universidade de Sao Paulo, Virology Laboratory	Brazil	2015-09-08	CNA20	Alphapapillomavirus 9	Alphapapillomavirus			7901	complete		Brazil	Brazil		Homo sapiens		2010-03-03	16
KP212152	Human papillomavirus type 16	GenBank	set:KP212152	Oliveira,C.M., Bravo,I.G., Souza,N.C., Genta,M.L., Fregnani,J.H., Tacla,M., Carvalho,J.P., Longatto-Filho,A., Levi,J.E., Oliveira,C., Bravo,I., Carvalho,J.	Instituto de Medicina Tropical - Universidade de Sao Paulo, Virology Laboratory	Brazil	2015-09-08	CNA33	Alphapapillomavirus 9	Alphapapillomavirus			7901	complete		Brazil	Brazil		Homo sapiens		2010-05-12	16
KU298883	Human papillomavirus type 16	GenBank	set:KU298883	Siqueira,J.D., Alves,B.M., Prellwitz,I.M., Furtado,C., Meyrelles,A.R., Machado,E.S., Seuanez,H.N., Soares,M.A., Soares,E.A., Delwart,E.L.	Instituto Nacional de Cancer Jose Alencar Gomes da Silva, Programa de Genetica	Brazil	2016-04-14	87B.16	Alphapapillomavirus 9	Alphapapillomavirus			7904	complete		Brazil	Brazil		Homo sapiens	cervix		16
PV358396	Human papillomavirus 16	GenBank		Pereira,V.M.A.G., Filippi,M., Girardi,V., Hansen,A.W., Gularte,J.S., Sita,A., Demoliner,M., Comerlato,J., Fleck,J.D., Da Silva,M.S., Spilki,F.R.	Universidade Feevale, Departamento de Virologia		2025-04-05		Alphapapillomavirus 9	Alphapapillomavirus			7906	complete		Brazil	Brazil		Homo sapiens	cervix	2022	16
PV358398	Human papillomavirus 16	GenBank		Pereira,V., Filippi,M., Girardi,V., Hansen,A.W., Gularte,J.S., Sita,A., Demoliner,M., Comerlato,J., Fleck,J.D., Da Silva,M.S., Spilki,F.R.	Universidade Feevale, Departamento de Virologia		2025-04-05		Alphapapillomavirus 9	Alphapapillomavirus			7906	complete		Brazil	Brazil		Homo sapiens	cervix	2022	16
KU298880	Human papillomavirus type 16	GenBank	set:KU298880	Siqueira,J.D., Alves,B.M., Prellwitz,I.M., Furtado,C., Meyrelles,A.R., Machado,E.S., Seuanez,H.N., Soares,M.A., Soares,E.A., Delwart,E.L.	Instituto Nacional de Cancer Jose Alencar Gomes da Silva, Programa de Genetica	Brazil	2016-04-14	32A.16	Alphapapillomavirus 9	Alphapapillomavirus			7906	complete		Brazil	Brazil		Homo sapiens	cervix		16
KU298881	Human papillomavirus type 16	GenBank	set:KU298881	Siqueira,J.D., Alves,B.M., Prellwitz,I.M., Furtado,C., Meyrelles,A.R., Machado,E.S., Seuanez,H.N., Soares,M.A., Soares,E.A., Delwart,E.L.	Instituto Nacional de Cancer Jose Alencar Gomes da Silva, Programa de Genetica	Brazil	2016-04-14	32B.16	Alphapapillomavirus 9	Alphapapillomavirus			7906	complete		Brazil	Brazil		Homo sapiens	cervix		16
KU298885	Human papillomavirus type 16	GenBank	set:KU298885	Siqueira,J.D., Alves,B.M., Prellwitz,I.M., Furtado,C., Meyrelles,A.R., Machado,E.S., Seuanez,H.N., Soares,M.A., Soares,E.A., Delwart,E.L.	Instituto Nacional de Cancer Jose Alencar Gomes da Silva, Programa de Genetica	Brazil	2016-04-14	118B.16	Alphapapillomavirus 9	Alphapapillomavirus			7906	complete		Brazil	Brazil		Homo sapiens	cervix		16
HM057182	Human papillomavirus type 16	GenBank	set:HM057182	Barbosa Filho,R.A.A., Borborema Santos,C.M., Astolfi Filho,S.	Amazonas' Federal University, Biotechnology, Molecular Diagnostic's Lab	Brazil	2010-06-01	Amazonian	Alphapapillomavirus 9	Alphapapillomavirus			7915	complete		Brazil	Brazil		Homo sapiens		2007-03	16
KX514433	human papillomavirus 18	GenBank	set:KX514433	de Oliveira,G.R., Siqueira,J.D., Finger-Jardim,F., Vieira,V.C., Silva,R.L., Goncalves,C.V., Soares,E., de Martinez,A.M.B., Soares,M.A.	Universidade Federal do Rio Grande, Laboratorio de Biologia Molecular	Brazil	2017-05-17	pam9	Alphapapillomavirus 7	Alphapapillomavirus	Papillomaviridae	dsDNA	7857	complete		Brazil	Brazil		Homo sapiens			18
KU298886	human papillomavirus 18	GenBank	set:KU298886	Siqueira,J.D., Alves,B.M., Prellwitz,I.M., Furtado,C., Meyrelles,A.R., Machado,E.S., Seuanez,H.N., Soares,M.A., Soares,E.A., Delwart,E.L.	Instituto Nacional de Cancer Jose Alencar Gomes da Silva, Programa de Genetica	Brazil	2016-04-14	83A.18	Alphapapillomavirus 7	Alphapapillomavirus	Papillomaviridae	dsDNA	7857	complete		Brazil	Brazil		Homo sapiens	cervix		18
KU298887	human papillomavirus 30	GenBank	set:KU298887	Siqueira,J.D., Alves,B.M., Prellwitz,I.M., Furtado,C., Meyrelles,A.R., Machado,E.S., Seuanez,H.N., Soares,M.A., Soares,E.A., Delwart,E.L.	Instituto Nacional de Cancer Jose Alencar Gomes da Silva, Programa de Genetica	Brazil	2016-04-14	110A.30	Alphapapillomavirus 6	Alphapapillomavirus	Papillomaviridae	dsDNA	7817	complete		Brazil	Brazil		Homo sapiens	cervix		30
MT750914	human papillomavirus 31	GenBank		Pinheiro,M., Harari,A., Schiffman,M., Clifford,G.M., Chen,Z., Yeager,M., Cullen,M., Boland,J.F., Raine-Bennett,T., Steinberg,M., Bass,S., Xiao,Y., Tenet,V., Wentzensen,N., Yu,K., Zhu,B., Burdett,L., Turan,S., Lorey,T., Castle,P.E., Burk,R.D., Mirabello,L.	National Cancer Institute, Division of Cancer Epidemiology and Genetics	USA	2021-09-21	IARC1090222AR	Alphapapillomavirus 9	Alphapapillomavirus	Papillomaviridae	dsDNA	7150	partial		Argentina	Argentina		Homo sapiens			31
MT750753	human papillomavirus 31	GenBank		Pinheiro,M., Harari,A., Schiffman,M., Clifford,G.M., Chen,Z., Yeager,M., Cullen,M., Boland,J.F., Raine-Bennett,T., Steinberg,M., Bass,S., Xiao,Y., Tenet,V., Wentzensen,N., Yu,K., Zhu,B., Burdett,L., Turan,S., Lorey,T., Castle,P.E., Burk,R.D., Mirabello,L.	National Cancer Institute, Division of Cancer Epidemiology and Genetics	USA	2021-09-21	IARC720312PE	Alphapapillomavirus 9	Alphapapillomavirus	Papillomaviridae	dsDNA	7384	partial		Peru	Peru		Homo sapiens			31
MT750522	human papillomavirus 31	GenBank		Pinheiro,M., Harari,A., Schiffman,M., Clifford,G.M., Chen,Z., Yeager,M., Cullen,M., Boland,J.F., Raine-Bennett,T., Steinberg,M., Bass,S., Xiao,Y., Tenet,V., Wentzensen,N., Yu,K., Zhu,B., Burdett,L., Turan,S., Lorey,T., Castle,P.E., Burk,R.D., Mirabello,L.	National Cancer Institute, Division of Cancer Epidemiology and Genetics	USA	2021-09-21	IARC1090962AR	Alphapapillomavirus 9	Alphapapillomavirus	Papillomaviridae	dsDNA	7748	partial		Argentina	Argentina		Homo sapiens			31
MT750542	human papillomavirus 31	GenBank		Pinheiro,M., Harari,A., Schiffman,M., Clifford,G.M., Chen,Z., Yeager,M., Cullen,M., Boland,J.F., Raine-Bennett,T., Steinberg,M., Bass,S., Xiao,Y., Tenet,V., Wentzensen,N., Yu,K., Zhu,B., Burdett,L., Turan,S., Lorey,T., Castle,P.E., Burk,R.D., Mirabello,L.	National Cancer Institute, Division of Cancer Epidemiology and Genetics	USA	2021-09-21	IARC070056CH	Alphapapillomavirus 9	Alphapapillomavirus	Papillomaviridae	dsDNA	7748	partial		Chile	Chile		Homo sapiens			31
MT750682	human papillomavirus 31	GenBank		Pinheiro,M., Harari,A., Schiffman,M., Clifford,G.M., Chen,Z., Yeager,M., Cullen,M., Boland,J.F., Raine-Bennett,T., Steinberg,M., Bass,S., Xiao,Y., Tenet,V., Wentzensen,N., Yu,K., Zhu,B., Burdett,L., Turan,S., Lorey,T., Castle,P.E., Burk,R.D., Mirabello,L.	National Cancer Institute, Division of Cancer Epidemiology and Genetics	USA	2021-09-21	IARC1090100AR	Alphapapillomavirus 9	Alphapapillomavirus	Papillomaviridae	dsDNA	7748	partial		Argentina	Argentina		Homo sapiens			31
MT750781	human papillomavirus 31	GenBank		Pinheiro,M., Harari,A., Schiffman,M., Clifford,G.M., Chen,Z., Yeager,M., Cullen,M., Boland,J.F., Raine-Bennett,T., Steinberg,M., Bass,S., Xiao,Y., Tenet,V., Wentzensen,N., Yu,K., Zhu,B., Burdett,L., Turan,S., Lorey,T., Castle,P.E., Burk,R.D., Mirabello,L.	National Cancer Institute, Division of Cancer Epidemiology and Genetics	USA	2021-09-21	IARC010307AR	Alphapapillomavirus 9	Alphapapillomavirus	Papillomaviridae	dsDNA	7748	partial		Argentina	Argentina		Homo sapiens			31
MT750891	human papillomavirus 31	GenBank		Pinheiro,M., Harari,A., Schiffman,M., Clifford,G.M., Chen,Z., Yeager,M., Cullen,M., Boland,J.F., Raine-Bennett,T., Steinberg,M., Bass,S., Xiao,Y., Tenet,V., Wentzensen,N., Yu,K., Zhu,B., Burdett,L., Turan,S., Lorey,T., Castle,P.E., Burk,R.D., Mirabello,L.	National Cancer Institute, Division of Cancer Epidemiology and Genetics	USA	2021-09-21	IARC070075CH	Alphapapillomavirus 9	Alphapapillomavirus	Papillomaviridae	dsDNA	7748	partial		Chile	Chile		Homo sapiens			31
MT750907	human papillomavirus 31	GenBank		Pinheiro,M., Harari,A., Schiffman,M., Clifford,G.M., Chen,Z., Yeager,M., Cullen,M., Boland,J.F., Raine-Bennett,T., Steinberg,M., Bass,S., Xiao,Y., Tenet,V., Wentzensen,N., Yu,K., Zhu,B., Burdett,L., Turan,S., Lorey,T., Castle,P.E., Burk,R.D., Mirabello,L.	National Cancer Institute, Division of Cancer Epidemiology and Genetics	USA	2021-09-21	IARC030101BO	Alphapapillomavirus 9	Alphapapillomavirus	Papillomaviridae	dsDNA	7748	partial		Bolivia	Bolivia		Homo sapiens			31
MT750916	human papillomavirus 31	GenBank		Pinheiro,M., Harari,A., Schiffman,M., Clifford,G.M., Chen,Z., Yeager,M., Cullen,M., Boland,J.F., Raine-Bennett,T., Steinberg,M., Bass,S., Xiao,Y., Tenet,V., Wentzensen,N., Yu,K., Zhu,B., Burdett,L., Turan,S., Lorey,T., Castle,P.E., Burk,R.D., Mirabello,L.	National Cancer Institute, Division of Cancer Epidemiology and Genetics	USA	2021-09-21	IARC160247PA	Alphapapillomavirus 9	Alphapapillomavirus	Papillomaviridae	dsDNA	7748	partial		Paraguay	Paraguay		Homo sapiens			31
KX514424	human papillomavirus 31	GenBank	set:KX514424	de Oliveira,G.R., Siqueira,J.D., Finger-Jardim,F., Vieira,V.C., Silva,R.L., Goncalves,C.V., Soares,E., de Martinez,A.M.B., Soares,M.A.	Universidade Federal do Rio Grande, Laboratorio de Biologia Molecular	Brazil	2017-05-17	114B	Alphapapillomavirus 9	Alphapapillomavirus	Papillomaviridae	dsDNA	7803	complete		Brazil	Brazil		Homo sapiens			31
MT750858	human papillomavirus 31	GenBank		Pinheiro,M., Harari,A., Schiffman,M., Clifford,G.M., Chen,Z., Yeager,M., Cullen,M., Boland,J.F., Raine-Bennett,T., Steinberg,M., Bass,S., Xiao,Y., Tenet,V., Wentzensen,N., Yu,K., Zhu,B., Burdett,L., Turan,S., Lorey,T., Castle,P.E., Burk,R.D., Mirabello,L.	National Cancer Institute, Division of Cancer Epidemiology and Genetics	USA	2021-09-21	IARC1090307AR	Alphapapillomavirus 9	Alphapapillomavirus	Papillomaviridae	dsDNA	7860	partial		Argentina	Argentina		Homo sapiens			31
KU298889	human papillomavirus 31	GenBank	set:KU298889	Siqueira,J.D., Alves,B.M., Prellwitz,I.M., Furtado,C., Meyrelles,A.R., Machado,E.S., Seuanez,H.N., Soares,M.A., Soares,E.A., Delwart,E.L.	Instituto Nacional de Cancer Jose Alencar Gomes da Silva, Programa de Genetica	Brazil	2016-04-14	101A.31	Alphapapillomavirus 9	Alphapapillomavirus	Papillomaviridae	dsDNA	7860	complete		Brazil	Brazil		Homo sapiens	cervix		31
KX514430	human papillomavirus 31	GenBank	set:KX514430	de Oliveira,G.R., Siqueira,J.D., Finger-Jardim,F., Vieira,V.C., Silva,R.L., Goncalves,C.V., Soares,E., de Martinez,A.M.B., Soares,M.A.	Universidade Federal do Rio Grande, Laboratorio de Biologia Molecular	Brazil	2017-05-17	295	Alphapapillomavirus 9	Alphapapillomavirus	Papillomaviridae	dsDNA	7878	complete		Brazil	Brazil		Homo sapiens			31
KU298888	human papillomavirus 31	GenBank	set:KU298888	Siqueira,J.D., Alves,B.M., Prellwitz,I.M., Furtado,C., Meyrelles,A.R., Machado,E.S., Seuanez,H.N., Soares,M.A., Soares,E.A., Delwart,E.L.	Instituto Nacional de Cancer Jose Alencar Gomes da Silva, Programa de Genetica	Brazil	2016-04-14	28A.31	Alphapapillomavirus 9	Alphapapillomavirus	Papillomaviridae	dsDNA	7892	complete		Brazil	Brazil		Homo sapiens	cervix		31
KU298890	human papillomavirus 31	GenBank	set:KU298890	Siqueira,J.D., Alves,B.M., Prellwitz,I.M., Furtado,C., Meyrelles,A.R., Machado,E.S., Seuanez,H.N., Soares,M.A., Soares,E.A., Delwart,E.L.	Instituto Nacional de Cancer Jose Alencar Gomes da Silva, Programa de Genetica	Brazil	2016-04-14	118A.31	Alphapapillomavirus 9	Alphapapillomavirus	Papillomaviridae	dsDNA	7901	complete		Brazil	Brazil		Homo sapiens	cervix		31
MT750519	human papillomavirus 31	GenBank		Pinheiro,M., Harari,A., Schiffman,M., Clifford,G.M., Chen,Z., Yeager,M., Cullen,M., Boland,J.F., Raine-Bennett,T., Steinberg,M., Bass,S., Xiao,Y., Tenet,V., Wentzensen,N., Yu,K., Zhu,B., Burdett,L., Turan,S., Lorey,T., Castle,P.E., Burk,R.D., Mirabello,L.	National Cancer Institute, Division of Cancer Epidemiology and Genetics	USA	2021-09-21	IARC030130BO	Alphapapillomavirus 9	Alphapapillomavirus	Papillomaviridae	dsDNA	7912	partial		Bolivia	Bolivia		Homo sapiens			31
MT750523	human papillomavirus 31	GenBank		Pinheiro,M., Harari,A., Schiffman,M., Clifford,G.M., Chen,Z., Yeager,M., Cullen,M., Boland,J.F., Raine-Bennett,T., Steinberg,M., Bass,S., Xiao,Y., Tenet,V., Wentzensen,N., Yu,K., Zhu,B., Burdett,L., Turan,S., Lorey,T., Castle,P.E., Burk,R.D., Mirabello,L.	National Cancer Institute, Division of Cancer Epidemiology and Genetics	USA	2021-09-21	IARC21529012CO	Alphapapillomavirus 9	Alphapapillomavirus	Papillomaviridae	dsDNA	7912	partial		Colombia	Colombia		Homo sapiens			31
MT750529	human papillomavirus 31	GenBank		Pinheiro,M., Harari,A., Schiffman,M., Clifford,G.M., Chen,Z., Yeager,M., Cullen,M., Boland,J.F., Raine-Bennett,T., Steinberg,M., Bass,S., Xiao,Y., Tenet,V., Wentzensen,N., Yu,K., Zhu,B., Burdett,L., Turan,S., Lorey,T., Castle,P.E., Burk,R.D., Mirabello,L.	National Cancer Institute, Division of Cancer Epidemiology and Genetics	USA	2021-09-21	IARC406502PA	Alphapapillomavirus 9	Alphapapillomavirus	Papillomaviridae	dsDNA	7912	partial		Paraguay	Paraguay		Homo sapiens			31
MT750533	human papillomavirus 31	GenBank		Pinheiro,M., Harari,A., Schiffman,M., Clifford,G.M., Chen,Z., Yeager,M., Cullen,M., Boland,J.F., Raine-Bennett,T., Steinberg,M., Bass,S., Xiao,Y., Tenet,V., Wentzensen,N., Yu,K., Zhu,B., Burdett,L., Turan,S., Lorey,T., Castle,P.E., Burk,R.D., Mirabello,L.	National Cancer Institute, Division of Cancer Epidemiology and Genetics	USA	2021-09-21	IARC1090912AR	Alphapapillomavirus 9	Alphapapillomavirus	Papillomaviridae	dsDNA	7912	partial		Argentina	Argentina		Homo sapiens			31
MT750540	human papillomavirus 31	GenBank		Pinheiro,M., Harari,A., Schiffman,M., Clifford,G.M., Chen,Z., Yeager,M., Cullen,M., Boland,J.F., Raine-Bennett,T., Steinberg,M., Bass,S., Xiao,Y., Tenet,V., Wentzensen,N., Yu,K., Zhu,B., Burdett,L., Turan,S., Lorey,T., Castle,P.E., Burk,R.D., Mirabello,L.	National Cancer Institute, Division of Cancer Epidemiology and Genetics	USA	2021-09-21	IARC1090534AR	Alphapapillomavirus 9	Alphapapillomavirus	Papillomaviridae	dsDNA	7912	partial		Argentina	Argentina		Homo sapiens			31
MT750541	human papillomavirus 31	GenBank		Pinheiro,M., Harari,A., Schiffman,M., Clifford,G.M., Chen,Z., Yeager,M., Cullen,M., Boland,J.F., Raine-Bennett,T., Steinberg,M., Bass,S., Xiao,Y., Tenet,V., Wentzensen,N., Yu,K., Zhu,B., Burdett,L., Turan,S., Lorey,T., Castle,P.E., Burk,R.D., Mirabello,L.	National Cancer Institute, Division of Cancer Epidemiology and Genetics	USA	2021-09-21	IARC070098CH	Alphapapillomavirus 9	Alphapapillomavirus	Papillomaviridae	dsDNA	7912	partial		Chile	Chile		Homo sapiens			31
MT750551	human papillomavirus 31	GenBank		Pinheiro,M., Harari,A., Schiffman,M., Clifford,G.M., Chen,Z., Yeager,M., Cullen,M., Boland,J.F., Raine-Bennett,T., Steinberg,M., Bass,S., Xiao,Y., Tenet,V., Wentzensen,N., Yu,K., Zhu,B., Burdett,L., Turan,S., Lorey,T., Castle,P.E., Burk,R.D., Mirabello,L.	National Cancer Institute, Division of Cancer Epidemiology and Genetics	USA	2021-09-21	IARC1091040AR	Alphapapillomavirus 9	Alphapapillomavirus	Papillomaviridae	dsDNA	7912	partial		Argentina	Argentina		Homo sapiens			31
MT750558	human papillomavirus 31	GenBank		Pinheiro,M., Harari,A., Schiffman,M., Clifford,G.M., Chen,Z., Yeager,M., Cullen,M., Boland,J.F., Raine-Bennett,T., Steinberg,M., Bass,S., Xiao,Y., Tenet,V., Wentzensen,N., Yu,K., Zhu,B., Burdett,L., Turan,S., Lorey,T., Castle,P.E., Burk,R.D., Mirabello,L.	National Cancer Institute, Division of Cancer Epidemiology and Genetics	USA	2021-09-21	IARC712902PE	Alphapapillomavirus 9	Alphapapillomavirus	Papillomaviridae	dsDNA	7912	partial		Peru	Peru		Homo sapiens			31
MT750563	human papillomavirus 31	GenBank		Pinheiro,M., Harari,A., Schiffman,M., Clifford,G.M., Chen,Z., Yeager,M., Cullen,M., Boland,J.F., Raine-Bennett,T., Steinberg,M., Bass,S., Xiao,Y., Tenet,V., Wentzensen,N., Yu,K., Zhu,B., Burdett,L., Turan,S., Lorey,T., Castle,P.E., Burk,R.D., Mirabello,L.	National Cancer Institute, Division of Cancer Epidemiology and Genetics	USA	2021-09-21	IARC21504812CO	Alphapapillomavirus 9	Alphapapillomavirus	Papillomaviridae	dsDNA	7912	partial		Colombia	Colombia		Homo sapiens			31
MT750565	human papillomavirus 31	GenBank		Pinheiro,M., Harari,A., Schiffman,M., Clifford,G.M., Chen,Z., Yeager,M., Cullen,M., Boland,J.F., Raine-Bennett,T., Steinberg,M., Bass,S., Xiao,Y., Tenet,V., Wentzensen,N., Yu,K., Zhu,B., Burdett,L., Turan,S., Lorey,T., Castle,P.E., Burk,R.D., Mirabello,L.	National Cancer Institute, Division of Cancer Epidemiology and Genetics	USA	2021-09-21	IARC030105BO	Alphapapillomavirus 9	Alphapapillomavirus	Papillomaviridae	dsDNA	7912	partial		Bolivia	Bolivia		Homo sapiens			31
MT750566	human papillomavirus 31	GenBank		Pinheiro,M., Harari,A., Schiffman,M., Clifford,G.M., Chen,Z., Yeager,M., Cullen,M., Boland,J.F., Raine-Bennett,T., Steinberg,M., Bass,S., Xiao,Y., Tenet,V., Wentzensen,N., Yu,K., Zhu,B., Burdett,L., Turan,S., Lorey,T., Castle,P.E., Burk,R.D., Mirabello,L.	National Cancer Institute, Division of Cancer Epidemiology and Genetics	USA	2021-09-21	IARC705712PE	Alphapapillomavirus 9	Alphapapillomavirus	Papillomaviridae	dsDNA	7912	partial		Peru	Peru		Homo sapiens			31
MT750574	human papillomavirus 31	GenBank		Pinheiro,M., Harari,A., Schiffman,M., Clifford,G.M., Chen,Z., Yeager,M., Cullen,M., Boland,J.F., Raine-Bennett,T., Steinberg,M., Bass,S., Xiao,Y., Tenet,V., Wentzensen,N., Yu,K., Zhu,B., Burdett,L., Turan,S., Lorey,T., Castle,P.E., Burk,R.D., Mirabello,L.	National Cancer Institute, Division of Cancer Epidemiology and Genetics	USA	2021-09-21	IARC21514212CO	Alphapapillomavirus 9	Alphapapillomavirus	Papillomaviridae	dsDNA	7912	partial		Colombia	Colombia		Homo sapiens			31
MT750581	human papillomavirus 31	GenBank		Pinheiro,M., Harari,A., Schiffman,M., Clifford,G.M., Chen,Z., Yeager,M., Cullen,M., Boland,J.F., Raine-Bennett,T., Steinberg,M., Bass,S., Xiao,Y., Tenet,V., Wentzensen,N., Yu,K., Zhu,B., Burdett,L., Turan,S., Lorey,T., Castle,P.E., Burk,R.D., Mirabello,L.	National Cancer Institute, Division of Cancer Epidemiology and Genetics	USA	2021-09-21	IARC030115BO	Alphapapillomavirus 9	Alphapapillomavirus	Papillomaviridae	dsDNA	7912	partial		Bolivia	Bolivia		Homo sapiens			31
MT750584	human papillomavirus 31	GenBank		Pinheiro,M., Harari,A., Schiffman,M., Clifford,G.M., Chen,Z., Yeager,M., Cullen,M., Boland,J.F., Raine-Bennett,T., Steinberg,M., Bass,S., Xiao,Y., Tenet,V., Wentzensen,N., Yu,K., Zhu,B., Burdett,L., Turan,S., Lorey,T., Castle,P.E., Burk,R.D., Mirabello,L.	National Cancer Institute, Division of Cancer Epidemiology and Genetics	USA	2021-09-21	IARC21503312CO	Alphapapillomavirus 9	Alphapapillomavirus	Papillomaviridae	dsDNA	7912	partial		Colombia	Colombia		Homo sapiens			31
MT750596	human papillomavirus 31	GenBank		Pinheiro,M., Harari,A., Schiffman,M., Clifford,G.M., Chen,Z., Yeager,M., Cullen,M., Boland,J.F., Raine-Bennett,T., Steinberg,M., Bass,S., Xiao,Y., Tenet,V., Wentzensen,N., Yu,K., Zhu,B., Burdett,L., Turan,S., Lorey,T., Castle,P.E., Burk,R.D., Mirabello,L.	National Cancer Institute, Division of Cancer Epidemiology and Genetics	USA	2021-09-21	IARC030145BO	Alphapapillomavirus 9	Alphapapillomavirus	Papillomaviridae	dsDNA	7912	partial		Bolivia	Bolivia		Homo sapiens			31
MT750602	human papillomavirus 31	GenBank		Pinheiro,M., Harari,A., Schiffman,M., Clifford,G.M., Chen,Z., Yeager,M., Cullen,M., Boland,J.F., Raine-Bennett,T., Steinberg,M., Bass,S., Xiao,Y., Tenet,V., Wentzensen,N., Yu,K., Zhu,B., Burdett,L., Turan,S., Lorey,T., Castle,P.E., Burk,R.D., Mirabello,L.	National Cancer Institute, Division of Cancer Epidemiology and Genetics	USA	2021-09-21	IARC070110CH	Alphapapillomavirus 9	Alphapapillomavirus	Papillomaviridae	dsDNA	7912	partial		Chile	Chile		Homo sapiens			31
MT750603	human papillomavirus 31	GenBank		Pinheiro,M., Harari,A., Schiffman,M., Clifford,G.M., Chen,Z., Yeager,M., Cullen,M., Boland,J.F., Raine-Bennett,T., Steinberg,M., Bass,S., Xiao,Y., Tenet,V., Wentzensen,N., Yu,K., Zhu,B., Burdett,L., Turan,S., Lorey,T., Castle,P.E., Burk,R.D., Mirabello,L.	National Cancer Institute, Division of Cancer Epidemiology and Genetics	USA	2021-09-21	IARC030158BO	Alphapapillomavirus 9	Alphapapillomavirus	Papillomaviridae	dsDNA	7912	partial		Bolivia	Bolivia		Homo sapiens			31
MT750610	human papillomavirus 31	GenBank		Pinheiro,M., Harari,A., Schiffman,M., Clifford,G.M., Chen,Z., Yeager,M., Cullen,M., Boland,J.F., Raine-Bennett,T., Steinberg,M., Bass,S., Xiao,Y., Tenet,V., Wentzensen,N., Yu,K., Zhu,B., Burdett,L., Turan,S., Lorey,T., Castle,P.E., Burk,R.D., Mirabello,L.	National Cancer Institute, Division of Cancer Epidemiology and Genetics	USA	2021-09-21	IARC424712PA	Alphapapillomavirus 9	Alphapapillomavirus	Papillomaviridae	dsDNA	7912	partial		Paraguay	Paraguay		Homo sapiens			31
MT750620	human papillomavirus 31	GenBank		Pinheiro,M., Harari,A., Schiffman,M., Clifford,G.M., Chen,Z., Yeager,M., Cullen,M., Boland,J.F., Raine-Bennett,T., Steinberg,M., Bass,S., Xiao,Y., Tenet,V., Wentzensen,N., Yu,K., Zhu,B., Burdett,L., Turan,S., Lorey,T., Castle,P.E., Burk,R.D., Mirabello,L.	National Cancer Institute, Division of Cancer Epidemiology and Genetics	USA	2021-09-21	IARC070058CH	Alphapapillomavirus 9	Alphapapillomavirus	Papillomaviridae	dsDNA	7912	partial		Chile	Chile		Homo sapiens			31
MT750623	human papillomavirus 31	GenBank		Pinheiro,M., Harari,A., Schiffman,M., Clifford,G.M., Chen,Z., Yeager,M., Cullen,M., Boland,J.F., Raine-Bennett,T., Steinberg,M., Bass,S., Xiao,Y., Tenet,V., Wentzensen,N., Yu,K., Zhu,B., Burdett,L., Turan,S., Lorey,T., Castle,P.E., Burk,R.D., Mirabello,L.	National Cancer Institute, Division of Cancer Epidemiology and Genetics	USA	2021-09-21	IARC020150BR	Alphapapillomavirus 9	Alphapapillomavirus	Papillomaviridae	dsDNA	7912	partial		Brazil	Brazil		Homo sapiens			31
MT750626	human papillomavirus 31	GenBank		Pinheiro,M., Harari,A., Schiffman,M., Clifford,G.M., Chen,Z., Yeager,M., Cullen,M., Boland,J.F., Raine-Bennett,T., Steinberg,M., Bass,S., Xiao,Y., Tenet,V., Wentzensen,N., Yu,K., Zhu,B., Burdett,L., Turan,S., Lorey,T., Castle,P.E., Burk,R.D., Mirabello,L.	National Cancer Institute, Division of Cancer Epidemiology and Genetics	USA	2021-09-21	IARC020213BR	Alphapapillomavirus 9	Alphapapillomavirus	Papillomaviridae	dsDNA	7912	partial		Brazil	Brazil		Homo sapiens			31
MT750630	human papillomavirus 31	GenBank		Pinheiro,M., Harari,A., Schiffman,M., Clifford,G.M., Chen,Z., Yeager,M., Cullen,M., Boland,J.F., Raine-Bennett,T., Steinberg,M., Bass,S., Xiao,Y., Tenet,V., Wentzensen,N., Yu,K., Zhu,B., Burdett,L., Turan,S., Lorey,T., Castle,P.E., Burk,R.D., Mirabello,L.	National Cancer Institute, Division of Cancer Epidemiology and Genetics	USA	2021-09-21	IARC709712PE	Alphapapillomavirus 9	Alphapapillomavirus	Papillomaviridae	dsDNA	7912	partial		Peru	Peru		Homo sapiens			31
MT750639	human papillomavirus 31	GenBank		Pinheiro,M., Harari,A., Schiffman,M., Clifford,G.M., Chen,Z., Yeager,M., Cullen,M., Boland,J.F., Raine-Bennett,T., Steinberg,M., Bass,S., Xiao,Y., Tenet,V., Wentzensen,N., Yu,K., Zhu,B., Burdett,L., Turan,S., Lorey,T., Castle,P.E., Burk,R.D., Mirabello,L.	National Cancer Institute, Division of Cancer Epidemiology and Genetics	USA	2021-09-21	IARC160269PA	Alphapapillomavirus 9	Alphapapillomavirus	Papillomaviridae	dsDNA	7912	partial		Paraguay	Paraguay		Homo sapiens			31
MT750649	human papillomavirus 31	GenBank		Pinheiro,M., Harari,A., Schiffman,M., Clifford,G.M., Chen,Z., Yeager,M., Cullen,M., Boland,J.F., Raine-Bennett,T., Steinberg,M., Bass,S., Xiao,Y., Tenet,V., Wentzensen,N., Yu,K., Zhu,B., Burdett,L., Turan,S., Lorey,T., Castle,P.E., Burk,R.D., Mirabello,L.	National Cancer Institute, Division of Cancer Epidemiology and Genetics	USA	2021-09-21	IARC21528112CO	Alphapapillomavirus 9	Alphapapillomavirus	Papillomaviridae	dsDNA	7912	partial		Colombia	Colombia		Homo sapiens			31
MT750650	human papillomavirus 31	GenBank		Pinheiro,M., Harari,A., Schiffman,M., Clifford,G.M., Chen,Z., Yeager,M., Cullen,M., Boland,J.F., Raine-Bennett,T., Steinberg,M., Bass,S., Xiao,Y., Tenet,V., Wentzensen,N., Yu,K., Zhu,B., Burdett,L., Turan,S., Lorey,T., Castle,P.E., Burk,R.D., Mirabello,L.	National Cancer Institute, Division of Cancer Epidemiology and Genetics	USA	2021-09-21	IARC21530412CO	Alphapapillomavirus 9	Alphapapillomavirus	Papillomaviridae	dsDNA	7912	partial		Colombia	Colombia		Homo sapiens			31
MT750658	human papillomavirus 31	GenBank		Pinheiro,M., Harari,A., Schiffman,M., Clifford,G.M., Chen,Z., Yeager,M., Cullen,M., Boland,J.F., Raine-Bennett,T., Steinberg,M., Bass,S., Xiao,Y., Tenet,V., Wentzensen,N., Yu,K., Zhu,B., Burdett,L., Turan,S., Lorey,T., Castle,P.E., Burk,R.D., Mirabello,L.	National Cancer Institute, Division of Cancer Epidemiology and Genetics	USA	2021-09-21	IARC720112PE	Alphapapillomavirus 9	Alphapapillomavirus	Papillomaviridae	dsDNA	7912	partial		Peru	Peru		Homo sapiens			31
MT750674	human papillomavirus 31	GenBank		Pinheiro,M., Harari,A., Schiffman,M., Clifford,G.M., Chen,Z., Yeager,M., Cullen,M., Boland,J.F., Raine-Bennett,T., Steinberg,M., Bass,S., Xiao,Y., Tenet,V., Wentzensen,N., Yu,K., Zhu,B., Burdett,L., Turan,S., Lorey,T., Castle,P.E., Burk,R.D., Mirabello,L.	National Cancer Institute, Division of Cancer Epidemiology and Genetics	USA	2021-09-21	IARC702712PE	Alphapapillomavirus 9	Alphapapillomavirus	Papillomaviridae	dsDNA	7912	partial		Peru	Peru		Homo sapiens			31
MT750681	human papillomavirus 31	GenBank		Pinheiro,M., Harari,A., Schiffman,M., Clifford,G.M., Chen,Z., Yeager,M., Cullen,M., Boland,J.F., Raine-Bennett,T., Steinberg,M., Bass,S., Xiao,Y., Tenet,V., Wentzensen,N., Yu,K., Zhu,B., Burdett,L., Turan,S., Lorey,T., Castle,P.E., Burk,R.D., Mirabello,L.	National Cancer Institute, Division of Cancer Epidemiology and Genetics	USA	2021-09-21	IARC21528212CO	Alphapapillomavirus 9	Alphapapillomavirus	Papillomaviridae	dsDNA	7912	partial		Colombia	Colombia		Homo sapiens			31
MT750689	human papillomavirus 31	GenBank		Pinheiro,M., Harari,A., Schiffman,M., Clifford,G.M., Chen,Z., Yeager,M., Cullen,M., Boland,J.F., Raine-Bennett,T., Steinberg,M., Bass,S., Xiao,Y., Tenet,V., Wentzensen,N., Yu,K., Zhu,B., Burdett,L., Turan,S., Lorey,T., Castle,P.E., Burk,R.D., Mirabello,L.	National Cancer Institute, Division of Cancer Epidemiology and Genetics	USA	2021-09-21	IARC710512PE	Alphapapillomavirus 9	Alphapapillomavirus	Papillomaviridae	dsDNA	7912	partial		Peru	Peru		Homo sapiens			31
MT750699	human papillomavirus 31	GenBank		Pinheiro,M., Harari,A., Schiffman,M., Clifford,G.M., Chen,Z., Yeager,M., Cullen,M., Boland,J.F., Raine-Bennett,T., Steinberg,M., Bass,S., Xiao,Y., Tenet,V., Wentzensen,N., Yu,K., Zhu,B., Burdett,L., Turan,S., Lorey,T., Castle,P.E., Burk,R.D., Mirabello,L.	National Cancer Institute, Division of Cancer Epidemiology and Genetics	USA	2021-09-21	IARC120412BR	Alphapapillomavirus 9	Alphapapillomavirus	Papillomaviridae	dsDNA	7912	partial		Brazil	Brazil		Homo sapiens			31
MT750709	human papillomavirus 31	GenBank		Pinheiro,M., Harari,A., Schiffman,M., Clifford,G.M., Chen,Z., Yeager,M., Cullen,M., Boland,J.F., Raine-Bennett,T., Steinberg,M., Bass,S., Xiao,Y., Tenet,V., Wentzensen,N., Yu,K., Zhu,B., Burdett,L., Turan,S., Lorey,T., Castle,P.E., Burk,R.D., Mirabello,L.	National Cancer Institute, Division of Cancer Epidemiology and Genetics	USA	2021-09-21	IARC717012PE	Alphapapillomavirus 9	Alphapapillomavirus	Papillomaviridae	dsDNA	7912	partial		Peru	Peru		Homo sapiens			31
MT750712	human papillomavirus 31	GenBank		Pinheiro,M., Harari,A., Schiffman,M., Clifford,G.M., Chen,Z., Yeager,M., Cullen,M., Boland,J.F., Raine-Bennett,T., Steinberg,M., Bass,S., Xiao,Y., Tenet,V., Wentzensen,N., Yu,K., Zhu,B., Burdett,L., Turan,S., Lorey,T., Castle,P.E., Burk,R.D., Mirabello,L.	National Cancer Institute, Division of Cancer Epidemiology and Genetics	USA	2021-09-21	IARC21516312CO	Alphapapillomavirus 9	Alphapapillomavirus	Papillomaviridae	dsDNA	7912	partial		Colombia	Colombia		Homo sapiens			31
MT750714	human papillomavirus 31	GenBank		Pinheiro,M., Harari,A., Schiffman,M., Clifford,G.M., Chen,Z., Yeager,M., Cullen,M., Boland,J.F., Raine-Bennett,T., Steinberg,M., Bass,S., Xiao,Y., Tenet,V., Wentzensen,N., Yu,K., Zhu,B., Burdett,L., Turan,S., Lorey,T., Castle,P.E., Burk,R.D., Mirabello,L.	National Cancer Institute, Division of Cancer Epidemiology and Genetics	USA	2021-09-21	IARC426912PA	Alphapapillomavirus 9	Alphapapillomavirus	Papillomaviridae	dsDNA	7912	partial		Paraguay	Paraguay		Homo sapiens			31
MT750718	human papillomavirus 31	GenBank		Pinheiro,M., Harari,A., Schiffman,M., Clifford,G.M., Chen,Z., Yeager,M., Cullen,M., Boland,J.F., Raine-Bennett,T., Steinberg,M., Bass,S., Xiao,Y., Tenet,V., Wentzensen,N., Yu,K., Zhu,B., Burdett,L., Turan,S., Lorey,T., Castle,P.E., Burk,R.D., Mirabello,L.	National Cancer Institute, Division of Cancer Epidemiology and Genetics	USA	2021-09-21	IARC1090258AR	Alphapapillomavirus 9	Alphapapillomavirus	Papillomaviridae	dsDNA	7912	partial		Argentina	Argentina		Homo sapiens			31
MT750737	human papillomavirus 31	GenBank		Pinheiro,M., Harari,A., Schiffman,M., Clifford,G.M., Chen,Z., Yeager,M., Cullen,M., Boland,J.F., Raine-Bennett,T., Steinberg,M., Bass,S., Xiao,Y., Tenet,V., Wentzensen,N., Yu,K., Zhu,B., Burdett,L., Turan,S., Lorey,T., Castle,P.E., Burk,R.D., Mirabello,L.	National Cancer Institute, Division of Cancer Epidemiology and Genetics	USA	2021-09-21	IARC409902PA	Alphapapillomavirus 9	Alphapapillomavirus	Papillomaviridae	dsDNA	7912	partial		Paraguay	Paraguay		Homo sapiens			31
MT750741	human papillomavirus 31	GenBank		Pinheiro,M., Harari,A., Schiffman,M., Clifford,G.M., Chen,Z., Yeager,M., Cullen,M., Boland,J.F., Raine-Bennett,T., Steinberg,M., Bass,S., Xiao,Y., Tenet,V., Wentzensen,N., Yu,K., Zhu,B., Burdett,L., Turan,S., Lorey,T., Castle,P.E., Burk,R.D., Mirabello,L.	National Cancer Institute, Division of Cancer Epidemiology and Genetics	USA	2021-09-21	IARC010404AR	Alphapapillomavirus 9	Alphapapillomavirus	Papillomaviridae	dsDNA	7912	partial		Argentina	Argentina		Homo sapiens			31
MT750743	human papillomavirus 31	GenBank		Pinheiro,M., Harari,A., Schiffman,M., Clifford,G.M., Chen,Z., Yeager,M., Cullen,M., Boland,J.F., Raine-Bennett,T., Steinberg,M., Bass,S., Xiao,Y., Tenet,V., Wentzensen,N., Yu,K., Zhu,B., Burdett,L., Turan,S., Lorey,T., Castle,P.E., Burk,R.D., Mirabello,L.	National Cancer Institute, Division of Cancer Epidemiology and Genetics	USA	2021-09-21	IARC21518612CO	Alphapapillomavirus 9	Alphapapillomavirus	Papillomaviridae	dsDNA	7912	partial		Colombia	Colombia		Homo sapiens			31
MT750744	human papillomavirus 31	GenBank		Pinheiro,M., Harari,A., Schiffman,M., Clifford,G.M., Chen,Z., Yeager,M., Cullen,M., Boland,J.F., Raine-Bennett,T., Steinberg,M., Bass,S., Xiao,Y., Tenet,V., Wentzensen,N., Yu,K., Zhu,B., Burdett,L., Turan,S., Lorey,T., Castle,P.E., Burk,R.D., Mirabello,L.	National Cancer Institute, Division of Cancer Epidemiology and Genetics	USA	2021-09-21	IARC070025CH	Alphapapillomavirus 9	Alphapapillomavirus	Papillomaviridae	dsDNA	7912	partial		Chile	Chile		Homo sapiens			31
MT750746	human papillomavirus 31	GenBank		Pinheiro,M., Harari,A., Schiffman,M., Clifford,G.M., Chen,Z., Yeager,M., Cullen,M., Boland,J.F., Raine-Bennett,T., Steinberg,M., Bass,S., Xiao,Y., Tenet,V., Wentzensen,N., Yu,K., Zhu,B., Burdett,L., Turan,S., Lorey,T., Castle,P.E., Burk,R.D., Mirabello,L.	National Cancer Institute, Division of Cancer Epidemiology and Genetics	USA	2021-09-21	IARC1090442AR	Alphapapillomavirus 9	Alphapapillomavirus	Papillomaviridae	dsDNA	7912	partial		Argentina	Argentina		Homo sapiens			31
MT750754	human papillomavirus 31	GenBank		Pinheiro,M., Harari,A., Schiffman,M., Clifford,G.M., Chen,Z., Yeager,M., Cullen,M., Boland,J.F., Raine-Bennett,T., Steinberg,M., Bass,S., Xiao,Y., Tenet,V., Wentzensen,N., Yu,K., Zhu,B., Burdett,L., Turan,S., Lorey,T., Castle,P.E., Burk,R.D., Mirabello,L.	National Cancer Institute, Division of Cancer Epidemiology and Genetics	USA	2021-09-21	IARC030154BO	Alphapapillomavirus 9	Alphapapillomavirus	Papillomaviridae	dsDNA	7912	partial		Bolivia	Bolivia		Homo sapiens			31
MT750760	human papillomavirus 31	GenBank		Pinheiro,M., Harari,A., Schiffman,M., Clifford,G.M., Chen,Z., Yeager,M., Cullen,M., Boland,J.F., Raine-Bennett,T., Steinberg,M., Bass,S., Xiao,Y., Tenet,V., Wentzensen,N., Yu,K., Zhu,B., Burdett,L., Turan,S., Lorey,T., Castle,P.E., Burk,R.D., Mirabello,L.	National Cancer Institute, Division of Cancer Epidemiology and Genetics	USA	2021-09-21	IARC1090548AR	Alphapapillomavirus 9	Alphapapillomavirus	Papillomaviridae	dsDNA	7912	partial		Argentina	Argentina		Homo sapiens			31
MT750762	human papillomavirus 31	GenBank		Pinheiro,M., Harari,A., Schiffman,M., Clifford,G.M., Chen,Z., Yeager,M., Cullen,M., Boland,J.F., Raine-Bennett,T., Steinberg,M., Bass,S., Xiao,Y., Tenet,V., Wentzensen,N., Yu,K., Zhu,B., Burdett,L., Turan,S., Lorey,T., Castle,P.E., Burk,R.D., Mirabello,L.	National Cancer Institute, Division of Cancer Epidemiology and Genetics	USA	2021-09-21	IARC1091053AR	Alphapapillomavirus 9	Alphapapillomavirus	Papillomaviridae	dsDNA	7912	partial		Argentina	Argentina		Homo sapiens			31
MT750763	human papillomavirus 31	GenBank		Pinheiro,M., Harari,A., Schiffman,M., Clifford,G.M., Chen,Z., Yeager,M., Cullen,M., Boland,J.F., Raine-Bennett,T., Steinberg,M., Bass,S., Xiao,Y., Tenet,V., Wentzensen,N., Yu,K., Zhu,B., Burdett,L., Turan,S., Lorey,T., Castle,P.E., Burk,R.D., Mirabello,L.	National Cancer Institute, Division of Cancer Epidemiology and Genetics	USA	2021-09-21	IARC718312PE	Alphapapillomavirus 9	Alphapapillomavirus	Papillomaviridae	dsDNA	7912	partial		Peru	Peru		Homo sapiens			31
MT750765	human papillomavirus 31	GenBank		Pinheiro,M., Harari,A., Schiffman,M., Clifford,G.M., Chen,Z., Yeager,M., Cullen,M., Boland,J.F., Raine-Bennett,T., Steinberg,M., Bass,S., Xiao,Y., Tenet,V., Wentzensen,N., Yu,K., Zhu,B., Burdett,L., Turan,S., Lorey,T., Castle,P.E., Burk,R.D., Mirabello,L.	National Cancer Institute, Division of Cancer Epidemiology and Genetics	USA	2021-09-21	IARC714702PE	Alphapapillomavirus 9	Alphapapillomavirus	Papillomaviridae	dsDNA	7912	partial		Peru	Peru		Homo sapiens			31
MT750790	human papillomavirus 31	GenBank		Pinheiro,M., Harari,A., Schiffman,M., Clifford,G.M., Chen,Z., Yeager,M., Cullen,M., Boland,J.F., Raine-Bennett,T., Steinberg,M., Bass,S., Xiao,Y., Tenet,V., Wentzensen,N., Yu,K., Zhu,B., Burdett,L., Turan,S., Lorey,T., Castle,P.E., Burk,R.D., Mirabello,L.	National Cancer Institute, Division of Cancer Epidemiology and Genetics	USA	2021-09-21	IARC707012PE	Alphapapillomavirus 9	Alphapapillomavirus	Papillomaviridae	dsDNA	7912	partial		Peru	Peru		Homo sapiens			31
MT750791	human papillomavirus 31	GenBank		Pinheiro,M., Harari,A., Schiffman,M., Clifford,G.M., Chen,Z., Yeager,M., Cullen,M., Boland,J.F., Raine-Bennett,T., Steinberg,M., Bass,S., Xiao,Y., Tenet,V., Wentzensen,N., Yu,K., Zhu,B., Burdett,L., Turan,S., Lorey,T., Castle,P.E., Burk,R.D., Mirabello,L.	National Cancer Institute, Division of Cancer Epidemiology and Genetics	USA	2021-09-21	IARC116812BR	Alphapapillomavirus 9	Alphapapillomavirus	Papillomaviridae	dsDNA	7912	partial		Brazil	Brazil		Homo sapiens			31
MT750799	human papillomavirus 31	GenBank		Pinheiro,M., Harari,A., Schiffman,M., Clifford,G.M., Chen,Z., Yeager,M., Cullen,M., Boland,J.F., Raine-Bennett,T., Steinberg,M., Bass,S., Xiao,Y., Tenet,V., Wentzensen,N., Yu,K., Zhu,B., Burdett,L., Turan,S., Lorey,T., Castle,P.E., Burk,R.D., Mirabello,L.	National Cancer Institute, Division of Cancer Epidemiology and Genetics	USA	2021-09-21	IARC707712PE	Alphapapillomavirus 9	Alphapapillomavirus	Papillomaviridae	dsDNA	7912	partial		Peru	Peru		Homo sapiens			31
MT750803	human papillomavirus 31	GenBank		Pinheiro,M., Harari,A., Schiffman,M., Clifford,G.M., Chen,Z., Yeager,M., Cullen,M., Boland,J.F., Raine-Bennett,T., Steinberg,M., Bass,S., Xiao,Y., Tenet,V., Wentzensen,N., Yu,K., Zhu,B., Burdett,L., Turan,S., Lorey,T., Castle,P.E., Burk,R.D., Mirabello,L.	National Cancer Institute, Division of Cancer Epidemiology and Genetics	USA	2021-09-21	IARC1091006AR	Alphapapillomavirus 9	Alphapapillomavirus	Papillomaviridae	dsDNA	7912	partial		Argentina	Argentina		Homo sapiens			31
MT750805	human papillomavirus 31	GenBank		Pinheiro,M., Harari,A., Schiffman,M., Clifford,G.M., Chen,Z., Yeager,M., Cullen,M., Boland,J.F., Raine-Bennett,T., Steinberg,M., Bass,S., Xiao,Y., Tenet,V., Wentzensen,N., Yu,K., Zhu,B., Burdett,L., Turan,S., Lorey,T., Castle,P.E., Burk,R.D., Mirabello,L.	National Cancer Institute, Division of Cancer Epidemiology and Genetics	USA	2021-09-21	IARC21517012CO	Alphapapillomavirus 9	Alphapapillomavirus	Papillomaviridae	dsDNA	7912	partial		Colombia	Colombia		Homo sapiens			31
MT750806	human papillomavirus 31	GenBank		Pinheiro,M., Harari,A., Schiffman,M., Clifford,G.M., Chen,Z., Yeager,M., Cullen,M., Boland,J.F., Raine-Bennett,T., Steinberg,M., Bass,S., Xiao,Y., Tenet,V., Wentzensen,N., Yu,K., Zhu,B., Burdett,L., Turan,S., Lorey,T., Castle,P.E., Burk,R.D., Mirabello,L.	National Cancer Institute, Division of Cancer Epidemiology and Genetics	USA	2021-09-21	IARC21524812CO	Alphapapillomavirus 9	Alphapapillomavirus	Papillomaviridae	dsDNA	7912	partial		Colombia	Colombia		Homo sapiens			31
MT750817	human papillomavirus 31	GenBank		Pinheiro,M., Harari,A., Schiffman,M., Clifford,G.M., Chen,Z., Yeager,M., Cullen,M., Boland,J.F., Raine-Bennett,T., Steinberg,M., Bass,S., Xiao,Y., Tenet,V., Wentzensen,N., Yu,K., Zhu,B., Burdett,L., Turan,S., Lorey,T., Castle,P.E., Burk,R.D., Mirabello,L.	National Cancer Institute, Division of Cancer Epidemiology and Genetics	USA	2021-09-21	IARC030103BO	Alphapapillomavirus 9	Alphapapillomavirus	Papillomaviridae	dsDNA	7912	partial		Bolivia	Bolivia		Homo sapiens			31
MT750818	human papillomavirus 31	GenBank		Pinheiro,M., Harari,A., Schiffman,M., Clifford,G.M., Chen,Z., Yeager,M., Cullen,M., Boland,J.F., Raine-Bennett,T., Steinberg,M., Bass,S., Xiao,Y., Tenet,V., Wentzensen,N., Yu,K., Zhu,B., Burdett,L., Turan,S., Lorey,T., Castle,P.E., Burk,R.D., Mirabello,L.	National Cancer Institute, Division of Cancer Epidemiology and Genetics	USA	2021-09-21	IARC1090928AR	Alphapapillomavirus 9	Alphapapillomavirus	Papillomaviridae	dsDNA	7912	partial		Argentina	Argentina		Homo sapiens			31
MT750819	human papillomavirus 31	GenBank		Pinheiro,M., Harari,A., Schiffman,M., Clifford,G.M., Chen,Z., Yeager,M., Cullen,M., Boland,J.F., Raine-Bennett,T., Steinberg,M., Bass,S., Xiao,Y., Tenet,V., Wentzensen,N., Yu,K., Zhu,B., Burdett,L., Turan,S., Lorey,T., Castle,P.E., Burk,R.D., Mirabello,L.	National Cancer Institute, Division of Cancer Epidemiology and Genetics	USA	2021-09-21	IARC1090841AR	Alphapapillomavirus 9	Alphapapillomavirus	Papillomaviridae	dsDNA	7912	partial		Argentina	Argentina		Homo sapiens			31
MT750825	human papillomavirus 31	GenBank		Pinheiro,M., Harari,A., Schiffman,M., Clifford,G.M., Chen,Z., Yeager,M., Cullen,M., Boland,J.F., Raine-Bennett,T., Steinberg,M., Bass,S., Xiao,Y., Tenet,V., Wentzensen,N., Yu,K., Zhu,B., Burdett,L., Turan,S., Lorey,T., Castle,P.E., Burk,R.D., Mirabello,L.	National Cancer Institute, Division of Cancer Epidemiology and Genetics	USA	2021-09-21	IARC712512PE	Alphapapillomavirus 9	Alphapapillomavirus	Papillomaviridae	dsDNA	7912	partial		Peru	Peru		Homo sapiens			31
MT750828	human papillomavirus 31	GenBank		Pinheiro,M., Harari,A., Schiffman,M., Clifford,G.M., Chen,Z., Yeager,M., Cullen,M., Boland,J.F., Raine-Bennett,T., Steinberg,M., Bass,S., Xiao,Y., Tenet,V., Wentzensen,N., Yu,K., Zhu,B., Burdett,L., Turan,S., Lorey,T., Castle,P.E., Burk,R.D., Mirabello,L.	National Cancer Institute, Division of Cancer Epidemiology and Genetics	USA	2021-09-21	IARC030127BO	Alphapapillomavirus 9	Alphapapillomavirus	Papillomaviridae	dsDNA	7912	partial		Bolivia	Bolivia		Homo sapiens			31
MT750835	human papillomavirus 31	GenBank		Pinheiro,M., Harari,A., Schiffman,M., Clifford,G.M., Chen,Z., Yeager,M., Cullen,M., Boland,J.F., Raine-Bennett,T., Steinberg,M., Bass,S., Xiao,Y., Tenet,V., Wentzensen,N., Yu,K., Zhu,B., Burdett,L., Turan,S., Lorey,T., Castle,P.E., Burk,R.D., Mirabello,L.	National Cancer Institute, Division of Cancer Epidemiology and Genetics	USA	2021-09-21	IARC21520012CO	Alphapapillomavirus 9	Alphapapillomavirus	Papillomaviridae	dsDNA	7912	partial		Colombia	Colombia		Homo sapiens			31
MT750836	human papillomavirus 31	GenBank		Pinheiro,M., Harari,A., Schiffman,M., Clifford,G.M., Chen,Z., Yeager,M., Cullen,M., Boland,J.F., Raine-Bennett,T., Steinberg,M., Bass,S., Xiao,Y., Tenet,V., Wentzensen,N., Yu,K., Zhu,B., Burdett,L., Turan,S., Lorey,T., Castle,P.E., Burk,R.D., Mirabello,L.	National Cancer Institute, Division of Cancer Epidemiology and Genetics	USA	2021-09-21	IARC101712BR	Alphapapillomavirus 9	Alphapapillomavirus	Papillomaviridae	dsDNA	7912	partial		Brazil	Brazil		Homo sapiens			31
MT750847	human papillomavirus 31	GenBank		Pinheiro,M., Harari,A., Schiffman,M., Clifford,G.M., Chen,Z., Yeager,M., Cullen,M., Boland,J.F., Raine-Bennett,T., Steinberg,M., Bass,S., Xiao,Y., Tenet,V., Wentzensen,N., Yu,K., Zhu,B., Burdett,L., Turan,S., Lorey,T., Castle,P.E., Burk,R.D., Mirabello,L.	National Cancer Institute, Division of Cancer Epidemiology and Genetics	USA	2021-09-21	IARC160108PA	Alphapapillomavirus 9	Alphapapillomavirus	Papillomaviridae	dsDNA	7912	partial		Paraguay	Paraguay		Homo sapiens			31
MT750850	human papillomavirus 31	GenBank		Pinheiro,M., Harari,A., Schiffman,M., Clifford,G.M., Chen,Z., Yeager,M., Cullen,M., Boland,J.F., Raine-Bennett,T., Steinberg,M., Bass,S., Xiao,Y., Tenet,V., Wentzensen,N., Yu,K., Zhu,B., Burdett,L., Turan,S., Lorey,T., Castle,P.E., Burk,R.D., Mirabello,L.	National Cancer Institute, Division of Cancer Epidemiology and Genetics	USA	2021-09-21	IARC719212PE	Alphapapillomavirus 9	Alphapapillomavirus	Papillomaviridae	dsDNA	7912	partial		Peru	Peru		Homo sapiens			31
MT750853	human papillomavirus 31	GenBank		Pinheiro,M., Harari,A., Schiffman,M., Clifford,G.M., Chen,Z., Yeager,M., Cullen,M., Boland,J.F., Raine-Bennett,T., Steinberg,M., Bass,S., Xiao,Y., Tenet,V., Wentzensen,N., Yu,K., Zhu,B., Burdett,L., Turan,S., Lorey,T., Castle,P.E., Burk,R.D., Mirabello,L.	National Cancer Institute, Division of Cancer Epidemiology and Genetics	USA	2021-09-21	IARC712502PE	Alphapapillomavirus 9	Alphapapillomavirus	Papillomaviridae	dsDNA	7912	partial		Peru	Peru		Homo sapiens			31
MT750855	human papillomavirus 31	GenBank		Pinheiro,M., Harari,A., Schiffman,M., Clifford,G.M., Chen,Z., Yeager,M., Cullen,M., Boland,J.F., Raine-Bennett,T., Steinberg,M., Bass,S., Xiao,Y., Tenet,V., Wentzensen,N., Yu,K., Zhu,B., Burdett,L., Turan,S., Lorey,T., Castle,P.E., Burk,R.D., Mirabello,L.	National Cancer Institute, Division of Cancer Epidemiology and Genetics	USA	2021-09-21	IARC030140BO	Alphapapillomavirus 9	Alphapapillomavirus	Papillomaviridae	dsDNA	7912	partial		Bolivia	Bolivia		Homo sapiens			31
MT750865	human papillomavirus 31	GenBank		Pinheiro,M., Harari,A., Schiffman,M., Clifford,G.M., Chen,Z., Yeager,M., Cullen,M., Boland,J.F., Raine-Bennett,T., Steinberg,M., Bass,S., Xiao,Y., Tenet,V., Wentzensen,N., Yu,K., Zhu,B., Burdett,L., Turan,S., Lorey,T., Castle,P.E., Burk,R.D., Mirabello,L.	National Cancer Institute, Division of Cancer Epidemiology and Genetics	USA	2021-09-21	IARC21502812CO	Alphapapillomavirus 9	Alphapapillomavirus	Papillomaviridae	dsDNA	7912	partial		Colombia	Colombia		Homo sapiens			31
MT750868	human papillomavirus 31	GenBank		Pinheiro,M., Harari,A., Schiffman,M., Clifford,G.M., Chen,Z., Yeager,M., Cullen,M., Boland,J.F., Raine-Bennett,T., Steinberg,M., Bass,S., Xiao,Y., Tenet,V., Wentzensen,N., Yu,K., Zhu,B., Burdett,L., Turan,S., Lorey,T., Castle,P.E., Burk,R.D., Mirabello,L.	National Cancer Institute, Division of Cancer Epidemiology and Genetics	USA	2021-09-21	IARC030108BO	Alphapapillomavirus 9	Alphapapillomavirus	Papillomaviridae	dsDNA	7912	partial		Bolivia	Bolivia		Homo sapiens			31
MT750872	human papillomavirus 31	GenBank		Pinheiro,M., Harari,A., Schiffman,M., Clifford,G.M., Chen,Z., Yeager,M., Cullen,M., Boland,J.F., Raine-Bennett,T., Steinberg,M., Bass,S., Xiao,Y., Tenet,V., Wentzensen,N., Yu,K., Zhu,B., Burdett,L., Turan,S., Lorey,T., Castle,P.E., Burk,R.D., Mirabello,L.	National Cancer Institute, Division of Cancer Epidemiology and Genetics	USA	2021-09-21	IARC1090893AR	Alphapapillomavirus 9	Alphapapillomavirus	Papillomaviridae	dsDNA	7912	partial		Argentina	Argentina		Homo sapiens			31
MT750873	human papillomavirus 31	GenBank		Pinheiro,M., Harari,A., Schiffman,M., Clifford,G.M., Chen,Z., Yeager,M., Cullen,M., Boland,J.F., Raine-Bennett,T., Steinberg,M., Bass,S., Xiao,Y., Tenet,V., Wentzensen,N., Yu,K., Zhu,B., Burdett,L., Turan,S., Lorey,T., Castle,P.E., Burk,R.D., Mirabello,L.	National Cancer Institute, Division of Cancer Epidemiology and Genetics	USA	2021-09-21	IARC719912PE	Alphapapillomavirus 9	Alphapapillomavirus	Papillomaviridae	dsDNA	7912	partial		Peru	Peru		Homo sapiens			31
MT750896	human papillomavirus 31	GenBank		Pinheiro,M., Harari,A., Schiffman,M., Clifford,G.M., Chen,Z., Yeager,M., Cullen,M., Boland,J.F., Raine-Bennett,T., Steinberg,M., Bass,S., Xiao,Y., Tenet,V., Wentzensen,N., Yu,K., Zhu,B., Burdett,L., Turan,S., Lorey,T., Castle,P.E., Burk,R.D., Mirabello,L.	National Cancer Institute, Division of Cancer Epidemiology and Genetics	USA	2021-09-21	IARC030159BO	Alphapapillomavirus 9	Alphapapillomavirus	Papillomaviridae	dsDNA	7912	partial		Bolivia	Bolivia		Homo sapiens			31
MT750903	human papillomavirus 31	GenBank		Pinheiro,M., Harari,A., Schiffman,M., Clifford,G.M., Chen,Z., Yeager,M., Cullen,M., Boland,J.F., Raine-Bennett,T., Steinberg,M., Bass,S., Xiao,Y., Tenet,V., Wentzensen,N., Yu,K., Zhu,B., Burdett,L., Turan,S., Lorey,T., Castle,P.E., Burk,R.D., Mirabello,L.	National Cancer Institute, Division of Cancer Epidemiology and Genetics	USA	2021-09-21	IARC1090951AR	Alphapapillomavirus 9	Alphapapillomavirus	Papillomaviridae	dsDNA	7912	partial		Argentina	Argentina		Homo sapiens			31
MT750933	human papillomavirus 31	GenBank		Pinheiro,M., Harari,A., Schiffman,M., Clifford,G.M., Chen,Z., Yeager,M., Cullen,M., Boland,J.F., Raine-Bennett,T., Steinberg,M., Bass,S., Xiao,Y., Tenet,V., Wentzensen,N., Yu,K., Zhu,B., Burdett,L., Turan,S., Lorey,T., Castle,P.E., Burk,R.D., Mirabello,L.	National Cancer Institute, Division of Cancer Epidemiology and Genetics	USA	2021-09-21	IARC704712PE	Alphapapillomavirus 9	Alphapapillomavirus	Papillomaviridae	dsDNA	7912	partial		Peru	Peru		Homo sapiens			31
MT750936	human papillomavirus 31	GenBank		Pinheiro,M., Harari,A., Schiffman,M., Clifford,G.M., Chen,Z., Yeager,M., Cullen,M., Boland,J.F., Raine-Bennett,T., Steinberg,M., Bass,S., Xiao,Y., Tenet,V., Wentzensen,N., Yu,K., Zhu,B., Burdett,L., Turan,S., Lorey,T., Castle,P.E., Burk,R.D., Mirabello,L.	National Cancer Institute, Division of Cancer Epidemiology and Genetics	USA	2021-09-21	IARC21519712CO	Alphapapillomavirus 9	Alphapapillomavirus	Papillomaviridae	dsDNA	7912	partial		Colombia	Colombia		Homo sapiens			31
MT750942	human papillomavirus 31	GenBank		Pinheiro,M., Harari,A., Schiffman,M., Clifford,G.M., Chen,Z., Yeager,M., Cullen,M., Boland,J.F., Raine-Bennett,T., Steinberg,M., Bass,S., Xiao,Y., Tenet,V., Wentzensen,N., Yu,K., Zhu,B., Burdett,L., Turan,S., Lorey,T., Castle,P.E., Burk,R.D., Mirabello,L.	National Cancer Institute, Division of Cancer Epidemiology and Genetics	USA	2021-09-21	IARC070017CH	Alphapapillomavirus 9	Alphapapillomavirus	Papillomaviridae	dsDNA	7912	partial		Chile	Chile		Homo sapiens			31
MT750944	human papillomavirus 31	GenBank		Pinheiro,M., Harari,A., Schiffman,M., Clifford,G.M., Chen,Z., Yeager,M., Cullen,M., Boland,J.F., Raine-Bennett,T., Steinberg,M., Bass,S., Xiao,Y., Tenet,V., Wentzensen,N., Yu,K., Zhu,B., Burdett,L., Turan,S., Lorey,T., Castle,P.E., Burk,R.D., Mirabello,L.	National Cancer Institute, Division of Cancer Epidemiology and Genetics	USA	2021-09-21	IARC112412BR	Alphapapillomavirus 9	Alphapapillomavirus	Papillomaviridae	dsDNA	7912	partial		Brazil	Brazil		Homo sapiens			31
MT750946	human papillomavirus 31	GenBank		Pinheiro,M., Harari,A., Schiffman,M., Clifford,G.M., Chen,Z., Yeager,M., Cullen,M., Boland,J.F., Raine-Bennett,T., Steinberg,M., Bass,S., Xiao,Y., Tenet,V., Wentzensen,N., Yu,K., Zhu,B., Burdett,L., Turan,S., Lorey,T., Castle,P.E., Burk,R.D., Mirabello,L.	National Cancer Institute, Division of Cancer Epidemiology and Genetics	USA	2021-09-21	IARC116612BR	Alphapapillomavirus 9	Alphapapillomavirus	Papillomaviridae	dsDNA	7912	partial		Brazil	Brazil		Homo sapiens			31
MT750951	human papillomavirus 31	GenBank		Pinheiro,M., Harari,A., Schiffman,M., Clifford,G.M., Chen,Z., Yeager,M., Cullen,M., Boland,J.F., Raine-Bennett,T., Steinberg,M., Bass,S., Xiao,Y., Tenet,V., Wentzensen,N., Yu,K., Zhu,B., Burdett,L., Turan,S., Lorey,T., Castle,P.E., Burk,R.D., Mirabello,L.	National Cancer Institute, Division of Cancer Epidemiology and Genetics	USA	2021-09-21	IARC1090515AR	Alphapapillomavirus 9	Alphapapillomavirus	Papillomaviridae	dsDNA	7912	partial		Argentina	Argentina		Homo sapiens			31
MT750956	human papillomavirus 31	GenBank		Pinheiro,M., Harari,A., Schiffman,M., Clifford,G.M., Chen,Z., Yeager,M., Cullen,M., Boland,J.F., Raine-Bennett,T., Steinberg,M., Bass,S., Xiao,Y., Tenet,V., Wentzensen,N., Yu,K., Zhu,B., Burdett,L., Turan,S., Lorey,T., Castle,P.E., Burk,R.D., Mirabello,L.	National Cancer Institute, Division of Cancer Epidemiology and Genetics	USA	2021-09-21	IARC1090720AR	Alphapapillomavirus 9	Alphapapillomavirus	Papillomaviridae	dsDNA	7912	partial		Argentina	Argentina		Homo sapiens			31
MT750958	human papillomavirus 31	GenBank		Pinheiro,M., Harari,A., Schiffman,M., Clifford,G.M., Chen,Z., Yeager,M., Cullen,M., Boland,J.F., Raine-Bennett,T., Steinberg,M., Bass,S., Xiao,Y., Tenet,V., Wentzensen,N., Yu,K., Zhu,B., Burdett,L., Turan,S., Lorey,T., Castle,P.E., Burk,R.D., Mirabello,L.	National Cancer Institute, Division of Cancer Epidemiology and Genetics	USA	2021-09-21	IARC701212PE	Alphapapillomavirus 9	Alphapapillomavirus	Papillomaviridae	dsDNA	7912	partial		Peru	Peru		Homo sapiens			31
MT750959	human papillomavirus 31	GenBank		Pinheiro,M., Harari,A., Schiffman,M., Clifford,G.M., Chen,Z., Yeager,M., Cullen,M., Boland,J.F., Raine-Bennett,T., Steinberg,M., Bass,S., Xiao,Y., Tenet,V., Wentzensen,N., Yu,K., Zhu,B., Burdett,L., Turan,S., Lorey,T., Castle,P.E., Burk,R.D., Mirabello,L.	National Cancer Institute, Division of Cancer Epidemiology and Genetics	USA	2021-09-21	IARC21520712CO	Alphapapillomavirus 9	Alphapapillomavirus	Papillomaviridae	dsDNA	7912	partial		Colombia	Colombia		Homo sapiens			31
KU298894	human papillomavirus 33	GenBank	set:KU298894	Siqueira,J.D., Alves,B.M., Prellwitz,I.M., Furtado,C., Meyrelles,A.R., Machado,E.S., Seuanez,H.N., Soares,M.A., Soares,E.A., Delwart,E.L.	Instituto Nacional de Cancer Jose Alencar Gomes da Silva, Programa de Genetica	Brazil	2016-04-14	67B.33	Alphapapillomavirus 9	Alphapapillomavirus	Papillomaviridae	dsDNA	7864	complete		Brazil	Brazil		Homo sapiens	cervix		33
KU298891	human papillomavirus 33	GenBank	set:KU298891	Siqueira,J.D., Alves,B.M., Prellwitz,I.M., Furtado,C., Meyrelles,A.R., Machado,E.S., Seuanez,H.N., Soares,M.A., Soares,E.A., Delwart,E.L.	Instituto Nacional de Cancer Jose Alencar Gomes da Silva, Programa de Genetica	Brazil	2016-04-14	65A.33	Alphapapillomavirus 9	Alphapapillomavirus	Papillomaviridae	dsDNA	7909	complete		Brazil	Brazil		Homo sapiens	cervix		33
KU298892	human papillomavirus 33	GenBank	set:KU298892	Siqueira,J.D., Alves,B.M., Prellwitz,I.M., Furtado,C., Meyrelles,A.R., Machado,E.S., Seuanez,H.N., Soares,M.A., Soares,E.A., Delwart,E.L.	Instituto Nacional de Cancer Jose Alencar Gomes da Silva, Programa de Genetica	Brazil	2016-04-14	65B.33	Alphapapillomavirus 9	Alphapapillomavirus	Papillomaviridae	dsDNA	7909	complete		Brazil	Brazil		Homo sapiens	cervix		33
KU298893	human papillomavirus 33	GenBank	set:KU298893	Siqueira,J.D., Alves,B.M., Prellwitz,I.M., Furtado,C., Meyrelles,A.R., Machado,E.S., Seuanez,H.N., Soares,M.A., Soares,E.A., Delwart,E.L.	Instituto Nacional de Cancer Jose Alencar Gomes da Silva, Programa de Genetica	Brazil	2016-04-14	65C.33	Alphapapillomavirus 9	Alphapapillomavirus	Papillomaviridae	dsDNA	7909	complete		Brazil	Brazil		Homo sapiens	cervix		33
MT217479	human papillomavirus 35	GenBank	set:MT217479	Pinheiro,M., Gage,J., Clifford,G.M., Demarco,M., Cheung,L.C., Chen,Z., Yeager,M., Cullen,M., Boland,J.F., Chen,X., Raine-Bennett,T., Steinberg,M., Bass,S., Befano,B., Xiao,Y., Tenet,V., Walker,J., Zuna,R., Poitras,N.E., Gold,M.A., Dunn,T., Yu,K., Zhu,B., Burdett,L., Turan,S., Lorey,T., Castle,P.E., Wentzensen,N., Burk,R.D., Schiffman,M., Mirabello,L.	National Cancer Institute, Division of Cancer Epidemiology and Genetics	USA	2020-04-27	IARC1090753AR	Alphapapillomavirus 9	Alphapapillomavirus	Papillomaviridae	dsDNA	7105	partial		Argentina	Argentina		Homo sapiens			35
MT217269	human papillomavirus 35	GenBank	set:MT217269	Pinheiro,M., Gage,J., Clifford,G.M., Demarco,M., Cheung,L.C., Chen,Z., Yeager,M., Cullen,M., Boland,J.F., Chen,X., Raine-Bennett,T., Steinberg,M., Bass,S., Befano,B., Xiao,Y., Tenet,V., Walker,J., Zuna,R., Poitras,N.E., Gold,M.A., Dunn,T., Yu,K., Zhu,B., Burdett,L., Turan,S., Lorey,T., Castle,P.E., Wentzensen,N., Burk,R.D., Schiffman,M., Mirabello,L.	National Cancer Institute, Division of Cancer Epidemiology and Genetics	USA	2020-04-27	IARC1090442AR	Alphapapillomavirus 9	Alphapapillomavirus	Papillomaviridae	dsDNA	7309	partial		Argentina	Argentina		Homo sapiens			35
MT217270	human papillomavirus 35	GenBank	set:MT217270	Pinheiro,M., Gage,J., Clifford,G.M., Demarco,M., Cheung,L.C., Chen,Z., Yeager,M., Cullen,M., Boland,J.F., Chen,X., Raine-Bennett,T., Steinberg,M., Bass,S., Befano,B., Xiao,Y., Tenet,V., Walker,J., Zuna,R., Poitras,N.E., Gold,M.A., Dunn,T., Yu,K., Zhu,B., Burdett,L., Turan,S., Lorey,T., Castle,P.E., Wentzensen,N., Burk,R.D., Schiffman,M., Mirabello,L.	National Cancer Institute, Division of Cancer Epidemiology and Genetics	USA	2020-04-27	IARC1090951AR	Alphapapillomavirus 9	Alphapapillomavirus	Papillomaviridae	dsDNA	7310	partial		Argentina	Argentina		Homo sapiens			35
MT217478	human papillomavirus 35	GenBank	set:MT217478	Pinheiro,M., Gage,J., Clifford,G.M., Demarco,M., Cheung,L.C., Chen,Z., Yeager,M., Cullen,M., Boland,J.F., Chen,X., Raine-Bennett,T., Steinberg,M., Bass,S., Befano,B., Xiao,Y., Tenet,V., Walker,J., Zuna,R., Poitras,N.E., Gold,M.A., Dunn,T., Yu,K., Zhu,B., Burdett,L., Turan,S., Lorey,T., Castle,P.E., Wentzensen,N., Burk,R.D., Schiffman,M., Mirabello,L.	National Cancer Institute, Division of Cancer Epidemiology and Genetics	USA	2020-04-27	IARC1090722AR	Alphapapillomavirus 9	Alphapapillomavirus	Papillomaviridae	dsDNA	7481	partial		Argentina	Argentina		Homo sapiens			35
MT217448	human papillomavirus 35	GenBank	set:MT217448	Pinheiro,M., Gage,J., Clifford,G.M., Demarco,M., Cheung,L.C., Chen,Z., Yeager,M., Cullen,M., Boland,J.F., Chen,X., Raine-Bennett,T., Steinberg,M., Bass,S., Befano,B., Xiao,Y., Tenet,V., Walker,J., Zuna,R., Poitras,N.E., Gold,M.A., Dunn,T., Yu,K., Zhu,B., Burdett,L., Turan,S., Lorey,T., Castle,P.E., Wentzensen,N., Burk,R.D., Schiffman,M., Mirabello,L.	National Cancer Institute, Division of Cancer Epidemiology and Genetics	USA	2020-04-27	IARC414502PA	Alphapapillomavirus 9	Alphapapillomavirus	Papillomaviridae	dsDNA	7510	partial		Paraguay	Paraguay		Homo sapiens			35
MT217480	human papillomavirus 35	GenBank	set:MT217480	Pinheiro,M., Gage,J., Clifford,G.M., Demarco,M., Cheung,L.C., Chen,Z., Yeager,M., Cullen,M., Boland,J.F., Chen,X., Raine-Bennett,T., Steinberg,M., Bass,S., Befano,B., Xiao,Y., Tenet,V., Walker,J., Zuna,R., Poitras,N.E., Gold,M.A., Dunn,T., Yu,K., Zhu,B., Burdett,L., Turan,S., Lorey,T., Castle,P.E., Wentzensen,N., Burk,R.D., Schiffman,M., Mirabello,L.	National Cancer Institute, Division of Cancer Epidemiology and Genetics	USA	2020-04-27	IARC1090274AR	Alphapapillomavirus 9	Alphapapillomavirus	Papillomaviridae	dsDNA	7529	partial		Argentina	Argentina		Homo sapiens			35
MT217477	human papillomavirus 35	GenBank	set:MT217477	Pinheiro,M., Gage,J., Clifford,G.M., Demarco,M., Cheung,L.C., Chen,Z., Yeager,M., Cullen,M., Boland,J.F., Chen,X., Raine-Bennett,T., Steinberg,M., Bass,S., Befano,B., Xiao,Y., Tenet,V., Walker,J., Zuna,R., Poitras,N.E., Gold,M.A., Dunn,T., Yu,K., Zhu,B., Burdett,L., Turan,S., Lorey,T., Castle,P.E., Wentzensen,N., Burk,R.D., Schiffman,M., Mirabello,L.	National Cancer Institute, Division of Cancer Epidemiology and Genetics	USA	2020-04-27	IARC1090642AR	Alphapapillomavirus 9	Alphapapillomavirus	Papillomaviridae	dsDNA	7679	partial		Argentina	Argentina		Homo sapiens			35
MT217481	human papillomavirus 35	GenBank	set:MT217481	Pinheiro,M., Gage,J., Clifford,G.M., Demarco,M., Cheung,L.C., Chen,Z., Yeager,M., Cullen,M., Boland,J.F., Chen,X., Raine-Bennett,T., Steinberg,M., Bass,S., Befano,B., Xiao,Y., Tenet,V., Walker,J., Zuna,R., Poitras,N.E., Gold,M.A., Dunn,T., Yu,K., Zhu,B., Burdett,L., Turan,S., Lorey,T., Castle,P.E., Wentzensen,N., Burk,R.D., Schiffman,M., Mirabello,L.	National Cancer Institute, Division of Cancer Epidemiology and Genetics	USA	2020-04-27	IARC1090850AR	Alphapapillomavirus 9	Alphapapillomavirus	Papillomaviridae	dsDNA	7679	partial		Argentina	Argentina		Homo sapiens			35
MT217401	human papillomavirus 35	GenBank	set:MT217401	Pinheiro,M., Gage,J., Clifford,G.M., Demarco,M., Cheung,L.C., Chen,Z., Yeager,M., Cullen,M., Boland,J.F., Chen,X., Raine-Bennett,T., Steinberg,M., Bass,S., Befano,B., Xiao,Y., Tenet,V., Walker,J., Zuna,R., Poitras,N.E., Gold,M.A., Dunn,T., Yu,K., Zhu,B., Burdett,L., Turan,S., Lorey,T., Castle,P.E., Wentzensen,N., Burk,R.D., Schiffman,M., Mirabello,L.	National Cancer Institute, Division of Cancer Epidemiology and Genetics	USA	2020-04-27	IARC703012PE	Alphapapillomavirus 9	Alphapapillomavirus	Papillomaviridae	dsDNA	7718	complete		Peru	Peru		Homo sapiens	cervix		35
MT217265	human papillomavirus 35	GenBank	set:MT217265	Pinheiro,M., Gage,J., Clifford,G.M., Demarco,M., Cheung,L.C., Chen,Z., Yeager,M., Cullen,M., Boland,J.F., Chen,X., Raine-Bennett,T., Steinberg,M., Bass,S., Befano,B., Xiao,Y., Tenet,V., Walker,J., Zuna,R., Poitras,N.E., Gold,M.A., Dunn,T., Yu,K., Zhu,B., Burdett,L., Turan,S., Lorey,T., Castle,P.E., Wentzensen,N., Burk,R.D., Schiffman,M., Mirabello,L.	National Cancer Institute, Division of Cancer Epidemiology and Genetics	USA	2020-04-27	IARC706512PE	Alphapapillomavirus 9	Alphapapillomavirus	Papillomaviridae	dsDNA	7879	partial		Peru	Peru		Homo sapiens	cervix		35
MT217266	human papillomavirus 35	GenBank	set:MT217266	Pinheiro,M., Gage,J., Clifford,G.M., Demarco,M., Cheung,L.C., Chen,Z., Yeager,M., Cullen,M., Boland,J.F., Chen,X., Raine-Bennett,T., Steinberg,M., Bass,S., Befano,B., Xiao,Y., Tenet,V., Walker,J., Zuna,R., Poitras,N.E., Gold,M.A., Dunn,T., Yu,K., Zhu,B., Burdett,L., Turan,S., Lorey,T., Castle,P.E., Wentzensen,N., Burk,R.D., Schiffman,M., Mirabello,L.	National Cancer Institute, Division of Cancer Epidemiology and Genetics	USA	2020-04-27	IARC1090161AR	Alphapapillomavirus 9	Alphapapillomavirus	Papillomaviridae	dsDNA	7879	partial		Argentina	Argentina		Homo sapiens			35
MT217267	human papillomavirus 35	GenBank	set:MT217267	Pinheiro,M., Gage,J., Clifford,G.M., Demarco,M., Cheung,L.C., Chen,Z., Yeager,M., Cullen,M., Boland,J.F., Chen,X., Raine-Bennett,T., Steinberg,M., Bass,S., Befano,B., Xiao,Y., Tenet,V., Walker,J., Zuna,R., Poitras,N.E., Gold,M.A., Dunn,T., Yu,K., Zhu,B., Burdett,L., Turan,S., Lorey,T., Castle,P.E., Wentzensen,N., Burk,R.D., Schiffman,M., Mirabello,L.	National Cancer Institute, Division of Cancer Epidemiology and Genetics	USA	2020-04-27	IARC1090290AR	Alphapapillomavirus 9	Alphapapillomavirus	Papillomaviridae	dsDNA	7879	partial		Argentina	Argentina		Homo sapiens			35
MT217316	human papillomavirus 35	GenBank	set:MT217316	Pinheiro,M., Gage,J., Clifford,G.M., Demarco,M., Cheung,L.C., Chen,Z., Yeager,M., Cullen,M., Boland,J.F., Chen,X., Raine-Bennett,T., Steinberg,M., Bass,S., Befano,B., Xiao,Y., Tenet,V., Walker,J., Zuna,R., Poitras,N.E., Gold,M.A., Dunn,T., Yu,K., Zhu,B., Burdett,L., Turan,S., Lorey,T., Castle,P.E., Wentzensen,N., Burk,R.D., Schiffman,M., Mirabello,L.	National Cancer Institute, Division of Cancer Epidemiology and Genetics	USA	2020-04-27	IARC429112PA	Alphapapillomavirus 9	Alphapapillomavirus	Papillomaviridae	dsDNA	7879	complete		Paraguay	Paraguay		Homo sapiens	cervix		35
MT217319	human papillomavirus 35	GenBank	set:MT217319	Pinheiro,M., Gage,J., Clifford,G.M., Demarco,M., Cheung,L.C., Chen,Z., Yeager,M., Cullen,M., Boland,J.F., Chen,X., Raine-Bennett,T., Steinberg,M., Bass,S., Befano,B., Xiao,Y., Tenet,V., Walker,J., Zuna,R., Poitras,N.E., Gold,M.A., Dunn,T., Yu,K., Zhu,B., Burdett,L., Turan,S., Lorey,T., Castle,P.E., Wentzensen,N., Burk,R.D., Schiffman,M., Mirabello,L.	National Cancer Institute, Division of Cancer Epidemiology and Genetics	USA	2020-04-27	IARC711612PE	Alphapapillomavirus 9	Alphapapillomavirus	Papillomaviridae	dsDNA	7879	complete		Peru	Peru		Homo sapiens	cervix		35
MT217326	human papillomavirus 35	GenBank	set:MT217326	Pinheiro,M., Gage,J., Clifford,G.M., Demarco,M., Cheung,L.C., Chen,Z., Yeager,M., Cullen,M., Boland,J.F., Chen,X., Raine-Bennett,T., Steinberg,M., Bass,S., Befano,B., Xiao,Y., Tenet,V., Walker,J., Zuna,R., Poitras,N.E., Gold,M.A., Dunn,T., Yu,K., Zhu,B., Burdett,L., Turan,S., Lorey,T., Castle,P.E., Wentzensen,N., Burk,R.D., Schiffman,M., Mirabello,L.	National Cancer Institute, Division of Cancer Epidemiology and Genetics	USA	2020-04-27	IARC716312PE	Alphapapillomavirus 9	Alphapapillomavirus	Papillomaviridae	dsDNA	7879	partial		Peru	Peru		Homo sapiens	cervix		35
MT217327	human papillomavirus 35	GenBank	set:MT217327	Pinheiro,M., Gage,J., Clifford,G.M., Demarco,M., Cheung,L.C., Chen,Z., Yeager,M., Cullen,M., Boland,J.F., Chen,X., Raine-Bennett,T., Steinberg,M., Bass,S., Befano,B., Xiao,Y., Tenet,V., Walker,J., Zuna,R., Poitras,N.E., Gold,M.A., Dunn,T., Yu,K., Zhu,B., Burdett,L., Turan,S., Lorey,T., Castle,P.E., Wentzensen,N., Burk,R.D., Schiffman,M., Mirabello,L.	National Cancer Institute, Division of Cancer Epidemiology and Genetics	USA	2020-04-27	IARC717412PE	Alphapapillomavirus 9	Alphapapillomavirus	Papillomaviridae	dsDNA	7879	complete		Peru	Peru		Homo sapiens	cervix		35
MT217328	human papillomavirus 35	GenBank	set:MT217328	Pinheiro,M., Gage,J., Clifford,G.M., Demarco,M., Cheung,L.C., Chen,Z., Yeager,M., Cullen,M., Boland,J.F., Chen,X., Raine-Bennett,T., Steinberg,M., Bass,S., Befano,B., Xiao,Y., Tenet,V., Walker,J., Zuna,R., Poitras,N.E., Gold,M.A., Dunn,T., Yu,K., Zhu,B., Burdett,L., Turan,S., Lorey,T., Castle,P.E., Wentzensen,N., Burk,R.D., Schiffman,M., Mirabello,L.	National Cancer Institute, Division of Cancer Epidemiology and Genetics	USA	2020-04-27	IARC716512PE	Alphapapillomavirus 9	Alphapapillomavirus	Papillomaviridae	dsDNA	7879	complete		Peru	Peru		Homo sapiens	cervix		35
MT217329	human papillomavirus 35	GenBank	set:MT217329	Pinheiro,M., Gage,J., Clifford,G.M., Demarco,M., Cheung,L.C., Chen,Z., Yeager,M., Cullen,M., Boland,J.F., Chen,X., Raine-Bennett,T., Steinberg,M., Bass,S., Befano,B., Xiao,Y., Tenet,V., Walker,J., Zuna,R., Poitras,N.E., Gold,M.A., Dunn,T., Yu,K., Zhu,B., Burdett,L., Turan,S., Lorey,T., Castle,P.E., Wentzensen,N., Burk,R.D., Schiffman,M., Mirabello,L.	National Cancer Institute, Division of Cancer Epidemiology and Genetics	USA	2020-04-27	IARC700912PE	Alphapapillomavirus 9	Alphapapillomavirus	Papillomaviridae	dsDNA	7879	partial		Peru	Peru		Homo sapiens	cervix		35
MT217331	human papillomavirus 35	GenBank	set:MT217331	Pinheiro,M., Gage,J., Clifford,G.M., Demarco,M., Cheung,L.C., Chen,Z., Yeager,M., Cullen,M., Boland,J.F., Chen,X., Raine-Bennett,T., Steinberg,M., Bass,S., Befano,B., Xiao,Y., Tenet,V., Walker,J., Zuna,R., Poitras,N.E., Gold,M.A., Dunn,T., Yu,K., Zhu,B., Burdett,L., Turan,S., Lorey,T., Castle,P.E., Wentzensen,N., Burk,R.D., Schiffman,M., Mirabello,L.	National Cancer Institute, Division of Cancer Epidemiology and Genetics	USA	2020-04-27	IARC1090928AR	Alphapapillomavirus 9	Alphapapillomavirus	Papillomaviridae	dsDNA	7879	complete		Argentina	Argentina		Homo sapiens			35
MT217376	human papillomavirus 35	GenBank	set:MT217376	Pinheiro,M., Gage,J., Clifford,G.M., Demarco,M., Cheung,L.C., Chen,Z., Yeager,M., Cullen,M., Boland,J.F., Chen,X., Raine-Bennett,T., Steinberg,M., Bass,S., Befano,B., Xiao,Y., Tenet,V., Walker,J., Zuna,R., Poitras,N.E., Gold,M.A., Dunn,T., Yu,K., Zhu,B., Burdett,L., Turan,S., Lorey,T., Castle,P.E., Wentzensen,N., Burk,R.D., Schiffman,M., Mirabello,L.	National Cancer Institute, Division of Cancer Epidemiology and Genetics	USA	2020-04-27	IARC119012BR	Alphapapillomavirus 9	Alphapapillomavirus	Papillomaviridae	dsDNA	7879	complete		Brazil	Brazil		Homo sapiens	cervix		35
MT217377	human papillomavirus 35	GenBank	set:MT217377	Pinheiro,M., Gage,J., Clifford,G.M., Demarco,M., Cheung,L.C., Chen,Z., Yeager,M., Cullen,M., Boland,J.F., Chen,X., Raine-Bennett,T., Steinberg,M., Bass,S., Befano,B., Xiao,Y., Tenet,V., Walker,J., Zuna,R., Poitras,N.E., Gold,M.A., Dunn,T., Yu,K., Zhu,B., Burdett,L., Turan,S., Lorey,T., Castle,P.E., Wentzensen,N., Burk,R.D., Schiffman,M., Mirabello,L.	National Cancer Institute, Division of Cancer Epidemiology and Genetics	USA	2020-04-27	IARC21517812CO	Alphapapillomavirus 9	Alphapapillomavirus	Papillomaviridae	dsDNA	7879	complete		Colombia	Colombia		Homo sapiens			35
MT217378	human papillomavirus 35	GenBank	set:MT217378	Pinheiro,M., Gage,J., Clifford,G.M., Demarco,M., Cheung,L.C., Chen,Z., Yeager,M., Cullen,M., Boland,J.F., Chen,X., Raine-Bennett,T., Steinberg,M., Bass,S., Befano,B., Xiao,Y., Tenet,V., Walker,J., Zuna,R., Poitras,N.E., Gold,M.A., Dunn,T., Yu,K., Zhu,B., Burdett,L., Turan,S., Lorey,T., Castle,P.E., Wentzensen,N., Burk,R.D., Schiffman,M., Mirabello,L.	National Cancer Institute, Division of Cancer Epidemiology and Genetics	USA	2020-04-27	IARC020123BR	Alphapapillomavirus 9	Alphapapillomavirus	Papillomaviridae	dsDNA	7879	partial		Brazil	Brazil		Homo sapiens	cervix		35
MT217379	human papillomavirus 35	GenBank	set:MT217379	Pinheiro,M., Gage,J., Clifford,G.M., Demarco,M., Cheung,L.C., Chen,Z., Yeager,M., Cullen,M., Boland,J.F., Chen,X., Raine-Bennett,T., Steinberg,M., Bass,S., Befano,B., Xiao,Y., Tenet,V., Walker,J., Zuna,R., Poitras,N.E., Gold,M.A., Dunn,T., Yu,K., Zhu,B., Burdett,L., Turan,S., Lorey,T., Castle,P.E., Wentzensen,N., Burk,R.D., Schiffman,M., Mirabello,L.	National Cancer Institute, Division of Cancer Epidemiology and Genetics	USA	2020-04-27	IARC020142BR	Alphapapillomavirus 9	Alphapapillomavirus	Papillomaviridae	dsDNA	7879	partial		Brazil	Brazil		Homo sapiens	cervix		35
MT217380	human papillomavirus 35	GenBank	set:MT217380	Pinheiro,M., Gage,J., Clifford,G.M., Demarco,M., Cheung,L.C., Chen,Z., Yeager,M., Cullen,M., Boland,J.F., Chen,X., Raine-Bennett,T., Steinberg,M., Bass,S., Befano,B., Xiao,Y., Tenet,V., Walker,J., Zuna,R., Poitras,N.E., Gold,M.A., Dunn,T., Yu,K., Zhu,B., Burdett,L., Turan,S., Lorey,T., Castle,P.E., Wentzensen,N., Burk,R.D., Schiffman,M., Mirabello,L.	National Cancer Institute, Division of Cancer Epidemiology and Genetics	USA	2020-04-27	IARC070047CH	Alphapapillomavirus 9	Alphapapillomavirus	Papillomaviridae	dsDNA	7879	complete		Chile	Chile		Homo sapiens	cervix		35
MT217381	human papillomavirus 35	GenBank	set:MT217381	Pinheiro,M., Gage,J., Clifford,G.M., Demarco,M., Cheung,L.C., Chen,Z., Yeager,M., Cullen,M., Boland,J.F., Chen,X., Raine-Bennett,T., Steinberg,M., Bass,S., Befano,B., Xiao,Y., Tenet,V., Walker,J., Zuna,R., Poitras,N.E., Gold,M.A., Dunn,T., Yu,K., Zhu,B., Burdett,L., Turan,S., Lorey,T., Castle,P.E., Wentzensen,N., Burk,R.D., Schiffman,M., Mirabello,L.	National Cancer Institute, Division of Cancer Epidemiology and Genetics	USA	2020-04-27	IARC21504212CO	Alphapapillomavirus 9	Alphapapillomavirus	Papillomaviridae	dsDNA	7879	complete		Colombia	Colombia		Homo sapiens			35
MT217389	human papillomavirus 35	GenBank	set:MT217389	Pinheiro,M., Gage,J., Clifford,G.M., Demarco,M., Cheung,L.C., Chen,Z., Yeager,M., Cullen,M., Boland,J.F., Chen,X., Raine-Bennett,T., Steinberg,M., Bass,S., Befano,B., Xiao,Y., Tenet,V., Walker,J., Zuna,R., Poitras,N.E., Gold,M.A., Dunn,T., Yu,K., Zhu,B., Burdett,L., Turan,S., Lorey,T., Castle,P.E., Wentzensen,N., Burk,R.D., Schiffman,M., Mirabello,L.	National Cancer Institute, Division of Cancer Epidemiology and Genetics	USA	2020-04-27	IARC160107PA	Alphapapillomavirus 9	Alphapapillomavirus	Papillomaviridae	dsDNA	7879	complete		Paraguay	Paraguay		Homo sapiens	cervix		35
MT217390	human papillomavirus 35	GenBank	set:MT217390	Pinheiro,M., Gage,J., Clifford,G.M., Demarco,M., Cheung,L.C., Chen,Z., Yeager,M., Cullen,M., Boland,J.F., Chen,X., Raine-Bennett,T., Steinberg,M., Bass,S., Befano,B., Xiao,Y., Tenet,V., Walker,J., Zuna,R., Poitras,N.E., Gold,M.A., Dunn,T., Yu,K., Zhu,B., Burdett,L., Turan,S., Lorey,T., Castle,P.E., Wentzensen,N., Burk,R.D., Schiffman,M., Mirabello,L.	National Cancer Institute, Division of Cancer Epidemiology and Genetics	USA	2020-04-27	IARC116112BR	Alphapapillomavirus 9	Alphapapillomavirus	Papillomaviridae	dsDNA	7879	complete		Brazil	Brazil		Homo sapiens	cervix		35
MT217391	human papillomavirus 35	GenBank	set:MT217391	Pinheiro,M., Gage,J., Clifford,G.M., Demarco,M., Cheung,L.C., Chen,Z., Yeager,M., Cullen,M., Boland,J.F., Chen,X., Raine-Bennett,T., Steinberg,M., Bass,S., Befano,B., Xiao,Y., Tenet,V., Walker,J., Zuna,R., Poitras,N.E., Gold,M.A., Dunn,T., Yu,K., Zhu,B., Burdett,L., Turan,S., Lorey,T., Castle,P.E., Wentzensen,N., Burk,R.D., Schiffman,M., Mirabello,L.	National Cancer Institute, Division of Cancer Epidemiology and Genetics	USA	2020-04-27	IARC114012BR	Alphapapillomavirus 9	Alphapapillomavirus	Papillomaviridae	dsDNA	7879	partial		Brazil	Brazil		Homo sapiens	cervix		35
MT217392	human papillomavirus 35	GenBank	set:MT217392	Pinheiro,M., Gage,J., Clifford,G.M., Demarco,M., Cheung,L.C., Chen,Z., Yeager,M., Cullen,M., Boland,J.F., Chen,X., Raine-Bennett,T., Steinberg,M., Bass,S., Befano,B., Xiao,Y., Tenet,V., Walker,J., Zuna,R., Poitras,N.E., Gold,M.A., Dunn,T., Yu,K., Zhu,B., Burdett,L., Turan,S., Lorey,T., Castle,P.E., Wentzensen,N., Burk,R.D., Schiffman,M., Mirabello,L.	National Cancer Institute, Division of Cancer Epidemiology and Genetics	USA	2020-04-27	IARC114412BR	Alphapapillomavirus 9	Alphapapillomavirus	Papillomaviridae	dsDNA	7879	complete		Brazil	Brazil		Homo sapiens	cervix		35
MT217393	human papillomavirus 35	GenBank	set:MT217393	Pinheiro,M., Gage,J., Clifford,G.M., Demarco,M., Cheung,L.C., Chen,Z., Yeager,M., Cullen,M., Boland,J.F., Chen,X., Raine-Bennett,T., Steinberg,M., Bass,S., Befano,B., Xiao,Y., Tenet,V., Walker,J., Zuna,R., Poitras,N.E., Gold,M.A., Dunn,T., Yu,K., Zhu,B., Burdett,L., Turan,S., Lorey,T., Castle,P.E., Wentzensen,N., Burk,R.D., Schiffman,M., Mirabello,L.	National Cancer Institute, Division of Cancer Epidemiology and Genetics	USA	2020-04-27	IARC120712BR	Alphapapillomavirus 9	Alphapapillomavirus	Papillomaviridae	dsDNA	7879	partial		Brazil	Brazil		Homo sapiens	cervix		35
MT217394	human papillomavirus 35	GenBank	set:MT217394	Pinheiro,M., Gage,J., Clifford,G.M., Demarco,M., Cheung,L.C., Chen,Z., Yeager,M., Cullen,M., Boland,J.F., Chen,X., Raine-Bennett,T., Steinberg,M., Bass,S., Befano,B., Xiao,Y., Tenet,V., Walker,J., Zuna,R., Poitras,N.E., Gold,M.A., Dunn,T., Yu,K., Zhu,B., Burdett,L., Turan,S., Lorey,T., Castle,P.E., Wentzensen,N., Burk,R.D., Schiffman,M., Mirabello,L.	National Cancer Institute, Division of Cancer Epidemiology and Genetics	USA	2020-04-27	IARC119712BR	Alphapapillomavirus 9	Alphapapillomavirus	Papillomaviridae	dsDNA	7879	complete		Brazil	Brazil		Homo sapiens	cervix		35
MT217395	human papillomavirus 35	GenBank	set:MT217395	Pinheiro,M., Gage,J., Clifford,G.M., Demarco,M., Cheung,L.C., Chen,Z., Yeager,M., Cullen,M., Boland,J.F., Chen,X., Raine-Bennett,T., Steinberg,M., Bass,S., Befano,B., Xiao,Y., Tenet,V., Walker,J., Zuna,R., Poitras,N.E., Gold,M.A., Dunn,T., Yu,K., Zhu,B., Burdett,L., Turan,S., Lorey,T., Castle,P.E., Wentzensen,N., Burk,R.D., Schiffman,M., Mirabello,L.	National Cancer Institute, Division of Cancer Epidemiology and Genetics	USA	2020-04-27	IARC118712BR	Alphapapillomavirus 9	Alphapapillomavirus	Papillomaviridae	dsDNA	7879	complete		Brazil	Brazil		Homo sapiens	cervix		35
MT217396	human papillomavirus 35	GenBank	set:MT217396	Pinheiro,M., Gage,J., Clifford,G.M., Demarco,M., Cheung,L.C., Chen,Z., Yeager,M., Cullen,M., Boland,J.F., Chen,X., Raine-Bennett,T., Steinberg,M., Bass,S., Befano,B., Xiao,Y., Tenet,V., Walker,J., Zuna,R., Poitras,N.E., Gold,M.A., Dunn,T., Yu,K., Zhu,B., Burdett,L., Turan,S., Lorey,T., Castle,P.E., Wentzensen,N., Burk,R.D., Schiffman,M., Mirabello,L.	National Cancer Institute, Division of Cancer Epidemiology and Genetics	USA	2020-04-27	IARC121612BR	Alphapapillomavirus 9	Alphapapillomavirus	Papillomaviridae	dsDNA	7879	complete		Brazil	Brazil		Homo sapiens	cervix		35
MT217397	human papillomavirus 35	GenBank	set:MT217397	Pinheiro,M., Gage,J., Clifford,G.M., Demarco,M., Cheung,L.C., Chen,Z., Yeager,M., Cullen,M., Boland,J.F., Chen,X., Raine-Bennett,T., Steinberg,M., Bass,S., Befano,B., Xiao,Y., Tenet,V., Walker,J., Zuna,R., Poitras,N.E., Gold,M.A., Dunn,T., Yu,K., Zhu,B., Burdett,L., Turan,S., Lorey,T., Castle,P.E., Wentzensen,N., Burk,R.D., Schiffman,M., Mirabello,L.	National Cancer Institute, Division of Cancer Epidemiology and Genetics	USA	2020-04-27	IARC100712BR	Alphapapillomavirus 9	Alphapapillomavirus	Papillomaviridae	dsDNA	7879	complete		Brazil	Brazil		Homo sapiens	cervix		35
MT217398	human papillomavirus 35	GenBank	set:MT217398	Pinheiro,M., Gage,J., Clifford,G.M., Demarco,M., Cheung,L.C., Chen,Z., Yeager,M., Cullen,M., Boland,J.F., Chen,X., Raine-Bennett,T., Steinberg,M., Bass,S., Befano,B., Xiao,Y., Tenet,V., Walker,J., Zuna,R., Poitras,N.E., Gold,M.A., Dunn,T., Yu,K., Zhu,B., Burdett,L., Turan,S., Lorey,T., Castle,P.E., Wentzensen,N., Burk,R.D., Schiffman,M., Mirabello,L.	National Cancer Institute, Division of Cancer Epidemiology and Genetics	USA	2020-04-27	IARC100112BR	Alphapapillomavirus 9	Alphapapillomavirus	Papillomaviridae	dsDNA	7879	complete		Brazil	Brazil		Homo sapiens	cervix		35
MT217399	human papillomavirus 35	GenBank	set:MT217399	Pinheiro,M., Gage,J., Clifford,G.M., Demarco,M., Cheung,L.C., Chen,Z., Yeager,M., Cullen,M., Boland,J.F., Chen,X., Raine-Bennett,T., Steinberg,M., Bass,S., Befano,B., Xiao,Y., Tenet,V., Walker,J., Zuna,R., Poitras,N.E., Gold,M.A., Dunn,T., Yu,K., Zhu,B., Burdett,L., Turan,S., Lorey,T., Castle,P.E., Wentzensen,N., Burk,R.D., Schiffman,M., Mirabello,L.	National Cancer Institute, Division of Cancer Epidemiology and Genetics	USA	2020-04-27	IARC104812BR	Alphapapillomavirus 9	Alphapapillomavirus	Papillomaviridae	dsDNA	7879	complete		Brazil	Brazil		Homo sapiens	cervix		35
MT217444	human papillomavirus 35	GenBank	set:MT217444	Pinheiro,M., Gage,J., Clifford,G.M., Demarco,M., Cheung,L.C., Chen,Z., Yeager,M., Cullen,M., Boland,J.F., Chen,X., Raine-Bennett,T., Steinberg,M., Bass,S., Befano,B., Xiao,Y., Tenet,V., Walker,J., Zuna,R., Poitras,N.E., Gold,M.A., Dunn,T., Yu,K., Zhu,B., Burdett,L., Turan,S., Lorey,T., Castle,P.E., Wentzensen,N., Burk,R.D., Schiffman,M., Mirabello,L.	National Cancer Institute, Division of Cancer Epidemiology and Genetics	USA	2020-04-27	IARC107302BR	Alphapapillomavirus 9	Alphapapillomavirus	Papillomaviridae	dsDNA	7879	complete		Brazil	Brazil		Homo sapiens			35
MT217445	human papillomavirus 35	GenBank	set:MT217445	Pinheiro,M., Gage,J., Clifford,G.M., Demarco,M., Cheung,L.C., Chen,Z., Yeager,M., Cullen,M., Boland,J.F., Chen,X., Raine-Bennett,T., Steinberg,M., Bass,S., Befano,B., Xiao,Y., Tenet,V., Walker,J., Zuna,R., Poitras,N.E., Gold,M.A., Dunn,T., Yu,K., Zhu,B., Burdett,L., Turan,S., Lorey,T., Castle,P.E., Wentzensen,N., Burk,R.D., Schiffman,M., Mirabello,L.	National Cancer Institute, Division of Cancer Epidemiology and Genetics	USA	2020-04-27	IARC120802BR	Alphapapillomavirus 9	Alphapapillomavirus	Papillomaviridae	dsDNA	7879	complete		Brazil	Brazil		Homo sapiens			35
MT217446	human papillomavirus 35	GenBank	set:MT217446	Pinheiro,M., Gage,J., Clifford,G.M., Demarco,M., Cheung,L.C., Chen,Z., Yeager,M., Cullen,M., Boland,J.F., Chen,X., Raine-Bennett,T., Steinberg,M., Bass,S., Befano,B., Xiao,Y., Tenet,V., Walker,J., Zuna,R., Poitras,N.E., Gold,M.A., Dunn,T., Yu,K., Zhu,B., Burdett,L., Turan,S., Lorey,T., Castle,P.E., Wentzensen,N., Burk,R.D., Schiffman,M., Mirabello,L.	National Cancer Institute, Division of Cancer Epidemiology and Genetics	USA	2020-04-27	IARC701602PE	Alphapapillomavirus 9	Alphapapillomavirus	Papillomaviridae	dsDNA	7879	complete		Peru	Peru		Homo sapiens			35
MT217447	human papillomavirus 35	GenBank	set:MT217447	Pinheiro,M., Gage,J., Clifford,G.M., Demarco,M., Cheung,L.C., Chen,Z., Yeager,M., Cullen,M., Boland,J.F., Chen,X., Raine-Bennett,T., Steinberg,M., Bass,S., Befano,B., Xiao,Y., Tenet,V., Walker,J., Zuna,R., Poitras,N.E., Gold,M.A., Dunn,T., Yu,K., Zhu,B., Burdett,L., Turan,S., Lorey,T., Castle,P.E., Wentzensen,N., Burk,R.D., Schiffman,M., Mirabello,L.	National Cancer Institute, Division of Cancer Epidemiology and Genetics	USA	2020-04-27	IARC409102PA	Alphapapillomavirus 9	Alphapapillomavirus	Papillomaviridae	dsDNA	7879	complete		Paraguay	Paraguay		Homo sapiens			35
MT217450	human papillomavirus 35	GenBank	set:MT217450	Pinheiro,M., Gage,J., Clifford,G.M., Demarco,M., Cheung,L.C., Chen,Z., Yeager,M., Cullen,M., Boland,J.F., Chen,X., Raine-Bennett,T., Steinberg,M., Bass,S., Befano,B., Xiao,Y., Tenet,V., Walker,J., Zuna,R., Poitras,N.E., Gold,M.A., Dunn,T., Yu,K., Zhu,B., Burdett,L., Turan,S., Lorey,T., Castle,P.E., Wentzensen,N., Burk,R.D., Schiffman,M., Mirabello,L.	National Cancer Institute, Division of Cancer Epidemiology and Genetics	USA	2020-04-27	IARC21544212CO	Alphapapillomavirus 9	Alphapapillomavirus	Papillomaviridae	dsDNA	7879	partial		Colombia	Colombia		Homo sapiens			35
MT217452	human papillomavirus 35	GenBank	set:MT217452	Pinheiro,M., Gage,J., Clifford,G.M., Demarco,M., Cheung,L.C., Chen,Z., Yeager,M., Cullen,M., Boland,J.F., Chen,X., Raine-Bennett,T., Steinberg,M., Bass,S., Befano,B., Xiao,Y., Tenet,V., Walker,J., Zuna,R., Poitras,N.E., Gold,M.A., Dunn,T., Yu,K., Zhu,B., Burdett,L., Turan,S., Lorey,T., Castle,P.E., Wentzensen,N., Burk,R.D., Schiffman,M., Mirabello,L.	National Cancer Institute, Division of Cancer Epidemiology and Genetics	USA	2020-04-27	IARC21528712CO	Alphapapillomavirus 9	Alphapapillomavirus	Papillomaviridae	dsDNA	7879	partial		Colombia	Colombia		Homo sapiens	cervix		35
MT217453	human papillomavirus 35	GenBank	set:MT217453	Pinheiro,M., Gage,J., Clifford,G.M., Demarco,M., Cheung,L.C., Chen,Z., Yeager,M., Cullen,M., Boland,J.F., Chen,X., Raine-Bennett,T., Steinberg,M., Bass,S., Befano,B., Xiao,Y., Tenet,V., Walker,J., Zuna,R., Poitras,N.E., Gold,M.A., Dunn,T., Yu,K., Zhu,B., Burdett,L., Turan,S., Lorey,T., Castle,P.E., Wentzensen,N., Burk,R.D., Schiffman,M., Mirabello,L.	National Cancer Institute, Division of Cancer Epidemiology and Genetics	USA	2020-04-27	IARC21520612CO	Alphapapillomavirus 9	Alphapapillomavirus	Papillomaviridae	dsDNA	7879	complete		Colombia	Colombia		Homo sapiens	cervix		35
MT217454	human papillomavirus 35	GenBank	set:MT217454	Pinheiro,M., Gage,J., Clifford,G.M., Demarco,M., Cheung,L.C., Chen,Z., Yeager,M., Cullen,M., Boland,J.F., Chen,X., Raine-Bennett,T., Steinberg,M., Bass,S., Befano,B., Xiao,Y., Tenet,V., Walker,J., Zuna,R., Poitras,N.E., Gold,M.A., Dunn,T., Yu,K., Zhu,B., Burdett,L., Turan,S., Lorey,T., Castle,P.E., Wentzensen,N., Burk,R.D., Schiffman,M., Mirabello,L.	National Cancer Institute, Division of Cancer Epidemiology and Genetics	USA	2020-04-27	IARC21502712CO	Alphapapillomavirus 9	Alphapapillomavirus	Papillomaviridae	dsDNA	7879	complete		Colombia	Colombia		Homo sapiens	cervix		35
MT217455	human papillomavirus 35	GenBank	set:MT217455	Pinheiro,M., Gage,J., Clifford,G.M., Demarco,M., Cheung,L.C., Chen,Z., Yeager,M., Cullen,M., Boland,J.F., Chen,X., Raine-Bennett,T., Steinberg,M., Bass,S., Befano,B., Xiao,Y., Tenet,V., Walker,J., Zuna,R., Poitras,N.E., Gold,M.A., Dunn,T., Yu,K., Zhu,B., Burdett,L., Turan,S., Lorey,T., Castle,P.E., Wentzensen,N., Burk,R.D., Schiffman,M., Mirabello,L.	National Cancer Institute, Division of Cancer Epidemiology and Genetics	USA	2020-04-27	IARC100202BR	Alphapapillomavirus 9	Alphapapillomavirus	Papillomaviridae	dsDNA	7879	complete		Brazil	Brazil		Homo sapiens			35
MT217476	human papillomavirus 35	GenBank	set:MT217476	Pinheiro,M., Gage,J., Clifford,G.M., Demarco,M., Cheung,L.C., Chen,Z., Yeager,M., Cullen,M., Boland,J.F., Chen,X., Raine-Bennett,T., Steinberg,M., Bass,S., Befano,B., Xiao,Y., Tenet,V., Walker,J., Zuna,R., Poitras,N.E., Gold,M.A., Dunn,T., Yu,K., Zhu,B., Burdett,L., Turan,S., Lorey,T., Castle,P.E., Wentzensen,N., Burk,R.D., Schiffman,M., Mirabello,L.	National Cancer Institute, Division of Cancer Epidemiology and Genetics	USA	2020-04-27	IARC1090503AR	Alphapapillomavirus 9	Alphapapillomavirus	Papillomaviridae	dsDNA	7879	complete		Argentina	Argentina		Homo sapiens			35
MT217482	human papillomavirus 35	GenBank	set:MT217482	Pinheiro,M., Gage,J., Clifford,G.M., Demarco,M., Cheung,L.C., Chen,Z., Yeager,M., Cullen,M., Boland,J.F., Chen,X., Raine-Bennett,T., Steinberg,M., Bass,S., Befano,B., Xiao,Y., Tenet,V., Walker,J., Zuna,R., Poitras,N.E., Gold,M.A., Dunn,T., Yu,K., Zhu,B., Burdett,L., Turan,S., Lorey,T., Castle,P.E., Wentzensen,N., Burk,R.D., Schiffman,M., Mirabello,L.	National Cancer Institute, Division of Cancer Epidemiology and Genetics	USA	2020-04-27	IARC413502PA	Alphapapillomavirus 9	Alphapapillomavirus	Papillomaviridae	dsDNA	7879	complete		Paraguay	Paraguay		Homo sapiens			35
KX514416	human papillomavirus 35	GenBank	set:KX514416	de Oliveira,G.R., Siqueira,J.D., Finger-Jardim,F., Vieira,V.C., Silva,R.L., Goncalves,C.V., Soares,E., de Martinez,A.M.B., Soares,M.A.	Universidade Federal do Rio Grande, Laboratorio de Biologia Molecular	Brazil	2017-05-17	16B	Alphapapillomavirus 9	Alphapapillomavirus	Papillomaviridae	dsDNA	7894	complete		Brazil	Brazil		Homo sapiens			35
MK620839	Human papillomavirus 38	GenBank	set:MK620839	Altan,E., Delwart,E.	Blood Systems Research Institute, Molecular Virology	USA	2019-05-22		Betapapillomavirus 2	Betapapillomavirus	Papillomaviridae	dsDNA	7108	partial		Colombia	Colombia		Homo sapiens	oronasopharynx	2018	38
KX514417	human papillomavirus 39	GenBank	set:KX514417	de Oliveira,G.R., Siqueira,J.D., Finger-Jardim,F., Vieira,V.C., Silva,R.L., Goncalves,C.V., Soares,E., de Martinez,A.M.B., Soares,M.A.	Universidade Federal do Rio Grande, Laboratorio de Biologia Molecular	Brazil	2017-05-17	16B	Alphapapillomavirus 7	Alphapapillomavirus	Papillomaviridae	dsDNA	7828	complete		Brazil	Brazil		Homo sapiens			39
PV358400	human papillomavirus 39	GenBank		Pereira,V.M.A.G., Filippi,M., Girardi,V., Hansen,A.W., Gularte,J.S., Sita,A., Demoliner,M., Comerlato,J., Fleck,J.D., Da Silva,M.S., Spilki,F.R.	Universidade Feevale, Departamento de Virologia		2025-04-05		Alphapapillomavirus 7	Alphapapillomavirus	Papillomaviridae	dsDNA	7833	complete		Brazil	Brazil		Homo sapiens	cervix	2022	39
KU298896	human papillomavirus 42	GenBank	set:KU298896	Siqueira,J.D., Alves,B.M., Prellwitz,I.M., Furtado,C., Meyrelles,A.R., Machado,E.S., Seuanez,H.N., Soares,M.A., Soares,E.A., Delwart,E.L.	Instituto Nacional de Cancer Jose Alencar Gomes da Silva, Programa de Genetica	Brazil	2016-04-14	103C.42	Alphapapillomavirus 1	Alphapapillomavirus	Papillomaviridae	dsDNA	7917	complete		Brazil	Brazil		Homo sapiens	cervix		42
KU298897	human papillomavirus 42	GenBank	set:KU298897	Siqueira,J.D., Alves,B.M., Prellwitz,I.M., Furtado,C., Meyrelles,A.R., Machado,E.S., Seuanez,H.N., Soares,M.A., Soares,E.A., Delwart,E.L.	Instituto Nacional de Cancer Jose Alencar Gomes da Silva, Programa de Genetica	Brazil	2016-04-14	118B.42	Alphapapillomavirus 1	Alphapapillomavirus	Papillomaviridae	dsDNA	7919	complete		Brazil	Brazil		Homo sapiens	cervix		42
KU298900	human papillomavirus 44	GenBank	set:KU298900	Siqueira,J.D., Alves,B.M., Prellwitz,I.M., Furtado,C., Meyrelles,A.R., Machado,E.S., Seuanez,H.N., Soares,M.A., Soares,E.A., Delwart,E.L.	Instituto Nacional de Cancer Jose Alencar Gomes da Silva, Programa de Genetica	Brazil	2016-04-14	103A.44	Alphapapillomavirus 10	Alphapapillomavirus	Papillomaviridae	dsDNA	7780	complete		Brazil	Brazil		Homo sapiens	cervix		44
KU298898	human papillomavirus 44	GenBank	set:KU298898	Siqueira,J.D., Alves,B.M., Prellwitz,I.M., Furtado,C., Meyrelles,A.R., Machado,E.S., Seuanez,H.N., Soares,M.A., Soares,E.A., Delwart,E.L.	Instituto Nacional de Cancer Jose Alencar Gomes da Silva, Programa de Genetica	Brazil	2016-04-14	11C.44	Alphapapillomavirus 10	Alphapapillomavirus	Papillomaviridae	dsDNA	7808	complete		Brazil	Brazil		Homo sapiens	cervix		44
KU298899	human papillomavirus 44	GenBank	set:KU298899	Siqueira,J.D., Alves,B.M., Prellwitz,I.M., Furtado,C., Meyrelles,A.R., Machado,E.S., Seuanez,H.N., Soares,M.A., Soares,E.A., Delwart,E.L.	Instituto Nacional de Cancer Jose Alencar Gomes da Silva, Programa de Genetica	Brazil	2016-04-14	87A.44	Alphapapillomavirus 10	Alphapapillomavirus	Papillomaviridae	dsDNA	7830	complete		Brazil	Brazil		Homo sapiens	cervix		44
PV358393	human papillomavirus 51	GenBank		Pereira,V.M.A.G., Filippi,M., Girardi,V., Hansen,A.W., Gularte,J.S., Sita,A., Demoliner,M., Comerlato,J., Fleck,J.D., Da Silva,M.S., Spilki,F.R.	Universidade Feevale, Departamento de Virologia		2025-04-05		Alphapapillomavirus 5	Alphapapillomavirus	Papillomaviridae	dsDNA	7089	complete		Brazil	Brazil		Homo sapiens	cervix	2022	51
KX514432	human papillomavirus 51	GenBank	set:KX514432	de Oliveira,G.R., Siqueira,J.D., Finger-Jardim,F., Vieira,V.C., Silva,R.L., Goncalves,C.V., Soares,E., de Martinez,A.M.B., Soares,M.A.	Universidade Federal do Rio Grande, Laboratorio de Biologia Molecular	Brazil	2017-05-17	108B	Alphapapillomavirus 5	Alphapapillomavirus	Papillomaviridae	dsDNA	7760	complete		Brazil	Brazil		Homo sapiens			51
KU298901	human papillomavirus 51	GenBank	set:KU298901	Siqueira,J.D., Alves,B.M., Prellwitz,I.M., Furtado,C., Meyrelles,A.R., Machado,E.S., Seuanez,H.N., Soares,M.A., Soares,E.A., Delwart,E.L.	Instituto Nacional de Cancer Jose Alencar Gomes da Silva, Programa de Genetica	Brazil	2016-04-14	31A.51	Alphapapillomavirus 5	Alphapapillomavirus	Papillomaviridae	dsDNA	7788	complete		Brazil	Brazil		Homo sapiens	cervix		51
KU298903	human papillomavirus 51	GenBank	set:KU298903	Siqueira,J.D., Alves,B.M., Prellwitz,I.M., Furtado,C., Meyrelles,A.R., Machado,E.S., Seuanez,H.N., Soares,M.A., Soares,E.A., Delwart,E.L.	Instituto Nacional de Cancer Jose Alencar Gomes da Silva, Programa de Genetica	Brazil	2016-04-14	34B.51	Alphapapillomavirus 5	Alphapapillomavirus	Papillomaviridae	dsDNA	7792	complete		Brazil	Brazil		Homo sapiens	cervix		51
KU298902	human papillomavirus 51	GenBank	set:KU298902	Siqueira,J.D., Alves,B.M., Prellwitz,I.M., Furtado,C., Meyrelles,A.R., Machado,E.S., Seuanez,H.N., Soares,M.A., Soares,E.A., Delwart,E.L.	Instituto Nacional de Cancer Jose Alencar Gomes da Silva, Programa de Genetica	Brazil	2016-04-14	34A.51	Alphapapillomavirus 5	Alphapapillomavirus	Papillomaviridae	dsDNA	7794	complete		Brazil	Brazil		Homo sapiens	cervix		51
KU298904	human papillomavirus 51	GenBank	set:KU298904	Siqueira,J.D., Alves,B.M., Prellwitz,I.M., Furtado,C., Meyrelles,A.R., Machado,E.S., Seuanez,H.N., Soares,M.A., Soares,E.A., Delwart,E.L.	Instituto Nacional de Cancer Jose Alencar Gomes da Silva, Programa de Genetica	Brazil	2016-04-14	34C.51	Alphapapillomavirus 5	Alphapapillomavirus	Papillomaviridae	dsDNA	7811	complete		Brazil	Brazil		Homo sapiens	cervix		51
KU298905	human papillomavirus 51	GenBank	set:KU298905	Siqueira,J.D., Alves,B.M., Prellwitz,I.M., Furtado,C., Meyrelles,A.R., Machado,E.S., Seuanez,H.N., Soares,M.A., Soares,E.A., Delwart,E.L.	Instituto Nacional de Cancer Jose Alencar Gomes da Silva, Programa de Genetica	Brazil	2016-04-14	118A.51	Alphapapillomavirus 5	Alphapapillomavirus	Papillomaviridae	dsDNA	7811	complete		Brazil	Brazil		Homo sapiens	cervix		51
KU298907	human papillomavirus 52	GenBank	set:KU298907	Siqueira,J.D., Alves,B.M., Prellwitz,I.M., Furtado,C., Meyrelles,A.R., Machado,E.S., Seuanez,H.N., Soares,M.A., Soares,E.A., Delwart,E.L.	Instituto Nacional de Cancer Jose Alencar Gomes da Silva, Programa de Genetica	Brazil	2016-04-14	36B.52	Alphapapillomavirus 9	Alphapapillomavirus	Papillomaviridae	dsDNA	7870	complete		Brazil	Brazil		Homo sapiens	cervix		52
KU298910	human papillomavirus 52	GenBank	set:KU298910	Siqueira,J.D., Alves,B.M., Prellwitz,I.M., Furtado,C., Meyrelles,A.R., Machado,E.S., Seuanez,H.N., Soares,M.A., Soares,E.A., Delwart,E.L.	Instituto Nacional de Cancer Jose Alencar Gomes da Silva, Programa de Genetica	Brazil	2016-04-14	65A.52	Alphapapillomavirus 9	Alphapapillomavirus	Papillomaviridae	dsDNA	7910	complete		Brazil	Brazil		Homo sapiens	cervix		52
KU298908	human papillomavirus 52	GenBank	set:KU298908	Siqueira,J.D., Alves,B.M., Prellwitz,I.M., Furtado,C., Meyrelles,A.R., Machado,E.S., Seuanez,H.N., Soares,M.A., Soares,E.A., Delwart,E.L.	Instituto Nacional de Cancer Jose Alencar Gomes da Silva, Programa de Genetica	Brazil	2016-04-14	58B.52	Alphapapillomavirus 9	Alphapapillomavirus	Papillomaviridae	dsDNA	7911	complete		Brazil	Brazil		Homo sapiens	cervix		52
KU298909	human papillomavirus 52	GenBank	set:KU298909	Siqueira,J.D., Alves,B.M., Prellwitz,I.M., Furtado,C., Meyrelles,A.R., Machado,E.S., Seuanez,H.N., Soares,M.A., Soares,E.A., Delwart,E.L.	Instituto Nacional de Cancer Jose Alencar Gomes da Silva, Programa de Genetica	Brazil	2016-04-14	58C.52	Alphapapillomavirus 9	Alphapapillomavirus	Papillomaviridae	dsDNA	7916	complete		Brazil	Brazil		Homo sapiens	cervix		52
KU298906	human papillomavirus 52	GenBank	set:KU298906	Siqueira,J.D., Alves,B.M., Prellwitz,I.M., Furtado,C., Meyrelles,A.R., Machado,E.S., Seuanez,H.N., Soares,M.A., Soares,E.A., Delwart,E.L.	Instituto Nacional de Cancer Jose Alencar Gomes da Silva, Programa de Genetica	Brazil	2016-04-14	36A.52	Alphapapillomavirus 9	Alphapapillomavirus	Papillomaviridae	dsDNA	7934	complete		Brazil	Brazil		Homo sapiens	cervix		52
PV358401	human papillomavirus 56	GenBank		Pereira,V.M.A.G., Filippi,M., Girardi,V., Hansen,A.W., Gularte,J.S., Sita,A., Demoliner,M., Comerlato,J., Fleck,J.D., Da Silva,M.S., Spilki,F.R.	Universidade Feevale, Departamento de Virologia		2025-04-05		Alphapapillomavirus 6	Alphapapillomavirus	Papillomaviridae	dsDNA	7395	complete		Brazil	Brazil		Homo sapiens	cervix	2022	56
KU298915	human papillomavirus 56	GenBank	set:KU298915	Siqueira,J.D., Alves,B.M., Prellwitz,I.M., Furtado,C., Meyrelles,A.R., Machado,E.S., Seuanez,H.N., Soares,M.A., Soares,E.A., Delwart,E.L.	Instituto Nacional de Cancer Jose Alencar Gomes da Silva, Programa de Genetica	Brazil	2016-04-14	36A.56	Alphapapillomavirus 6	Alphapapillomavirus	Papillomaviridae	dsDNA	7766	complete		Brazil	Brazil		Homo sapiens	cervix		56
KU298916	human papillomavirus 56	GenBank	set:KU298916	Siqueira,J.D., Alves,B.M., Prellwitz,I.M., Furtado,C., Meyrelles,A.R., Machado,E.S., Seuanez,H.N., Soares,M.A., Soares,E.A., Delwart,E.L.	Instituto Nacional de Cancer Jose Alencar Gomes da Silva, Programa de Genetica	Brazil	2016-04-14	87A.56	Alphapapillomavirus 6	Alphapapillomavirus	Papillomaviridae	dsDNA	7790	complete		Brazil	Brazil		Homo sapiens	cervix		56
KU298917	human papillomavirus 56	GenBank	set:KU298917	Siqueira,J.D., Alves,B.M., Prellwitz,I.M., Furtado,C., Meyrelles,A.R., Machado,E.S., Seuanez,H.N., Soares,M.A., Soares,E.A., Delwart,E.L.	Instituto Nacional de Cancer Jose Alencar Gomes da Silva, Programa de Genetica	Brazil	2016-04-14	87B.56	Alphapapillomavirus 6	Alphapapillomavirus	Papillomaviridae	dsDNA	7790	complete		Brazil	Brazil		Homo sapiens	cervix		56
KU298918	human papillomavirus 56	GenBank	set:KU298918	Siqueira,J.D., Alves,B.M., Prellwitz,I.M., Furtado,C., Meyrelles,A.R., Machado,E.S., Seuanez,H.N., Soares,M.A., Soares,E.A., Delwart,E.L.	Instituto Nacional de Cancer Jose Alencar Gomes da Silva, Programa de Genetica	Brazil	2016-04-14	87C.56	Alphapapillomavirus 6	Alphapapillomavirus	Papillomaviridae	dsDNA	7790	complete		Brazil	Brazil		Homo sapiens	cervix		56
KX514418	human papillomavirus 56	GenBank	set:KX514418	de Oliveira,G.R., Siqueira,J.D., Finger-Jardim,F., Vieira,V.C., Silva,R.L., Goncalves,C.V., Soares,E., de Martinez,A.M.B., Soares,M.A.	Universidade Federal do Rio Grande, Laboratorio de Biologia Molecular	Brazil	2017-05-17	60B	Alphapapillomavirus 6	Alphapapillomavirus	Papillomaviridae	dsDNA	7796	complete		Brazil	Brazil		Homo sapiens			56
KU298919	human papillomavirus 56	GenBank	set:KU298919	Siqueira,J.D., Alves,B.M., Prellwitz,I.M., Furtado,C., Meyrelles,A.R., Machado,E.S., Seuanez,H.N., Soares,M.A., Soares,E.A., Delwart,E.L.	Instituto Nacional de Cancer Jose Alencar Gomes da Silva, Programa de Genetica	Brazil	2016-04-14	110A.56	Alphapapillomavirus 6	Alphapapillomavirus	Papillomaviridae	dsDNA	7822	complete		Brazil	Brazil		Homo sapiens	cervix		56
KU298920	human papillomavirus 58	GenBank	set:KU298920	Siqueira,J.D., Alves,B.M., Prellwitz,I.M., Furtado,C., Meyrelles,A.R., Machado,E.S., Seuanez,H.N., Soares,M.A., Soares,E.A., Delwart,E.L.	Instituto Nacional de Cancer Jose Alencar Gomes da Silva, Programa de Genetica	Brazil	2016-04-14	36A.58	Alphapapillomavirus 9	Alphapapillomavirus	Papillomaviridae	dsDNA	7781	complete		Brazil	Brazil		Homo sapiens	cervix		58
KX514422	human papillomavirus 58	GenBank	set:KX514422	de Oliveira,G.R., Siqueira,J.D., Finger-Jardim,F., Vieira,V.C., Silva,R.L., Goncalves,C.V., Soares,E., de Martinez,A.M.B., Soares,M.A.	Universidade Federal do Rio Grande, Laboratorio de Biologia Molecular	Brazil	2017-05-17	104B	Alphapapillomavirus 9	Alphapapillomavirus	Papillomaviridae	dsDNA	7824	complete		Brazil	Brazil		Homo sapiens			58
KU298921	human papillomavirus 59	GenBank	set:KU298921	Siqueira,J.D., Alves,B.M., Prellwitz,I.M., Furtado,C., Meyrelles,A.R., Machado,E.S., Seuanez,H.N., Soares,M.A., Soares,E.A., Delwart,E.L.	Instituto Nacional de Cancer Jose Alencar Gomes da Silva, Programa de Genetica	Brazil	2016-04-14	32A.59	Alphapapillomavirus 7	Alphapapillomavirus	Papillomaviridae	dsDNA	7898	complete		Brazil	Brazil		Homo sapiens	cervix		59
KU298922	human papillomavirus 59	GenBank	set:KU298922	Siqueira,J.D., Alves,B.M., Prellwitz,I.M., Furtado,C., Meyrelles,A.R., Machado,E.S., Seuanez,H.N., Soares,M.A., Soares,E.A., Delwart,E.L.	Instituto Nacional de Cancer Jose Alencar Gomes da Silva, Programa de Genetica	Brazil	2016-04-14	32B.59	Alphapapillomavirus 7	Alphapapillomavirus	Papillomaviridae	dsDNA	7898	complete		Brazil	Brazil		Homo sapiens	cervix		59
KU298927	human papillomavirus 66	GenBank	set:KU298927	Siqueira,J.D., Alves,B.M., Prellwitz,I.M., Furtado,C., Meyrelles,A.R., Machado,E.S., Seuanez,H.N., Soares,M.A., Soares,E.A., Delwart,E.L.	Instituto Nacional de Cancer Jose Alencar Gomes da Silva, Programa de Genetica	Brazil	2016-04-14	83A.66	Alphapapillomavirus 6	Alphapapillomavirus	Papillomaviridae	dsDNA	7774	complete		Brazil	Brazil		Homo sapiens	cervix		66
KU298928	human papillomavirus 66	GenBank	set:KU298928	Siqueira,J.D., Alves,B.M., Prellwitz,I.M., Furtado,C., Meyrelles,A.R., Machado,E.S., Seuanez,H.N., Soares,M.A., Soares,E.A., Delwart,E.L.	Instituto Nacional de Cancer Jose Alencar Gomes da Silva, Programa de Genetica	Brazil	2016-04-14	118A.66	Alphapapillomavirus 6	Alphapapillomavirus	Papillomaviridae	dsDNA	7816	complete		Brazil	Brazil		Homo sapiens	cervix		66
KU298926	human papillomavirus 66	GenBank	set:KU298926	Siqueira,J.D., Alves,B.M., Prellwitz,I.M., Furtado,C., Meyrelles,A.R., Machado,E.S., Seuanez,H.N., Soares,M.A., Soares,E.A., Delwart,E.L.	Instituto Nacional de Cancer Jose Alencar Gomes da Silva, Programa de Genetica	Brazil	2016-04-14	67B.66	Alphapapillomavirus 6	Alphapapillomavirus	Papillomaviridae	dsDNA	7823	complete		Brazil	Brazil		Homo sapiens	cervix		66
PV358394	human papillomavirus 66	GenBank		Pereira,V.M.A.G., Filippi,M., Girardi,V., Hansen,A.W., Gularte,J.S., Sita,A., Demoliner,M., Comerlato,J., Fleck,J.D., Da Silva,M.S., Spilki,F.R.	Universidade Feevale, Departamento de Virologia		2025-04-05		Alphapapillomavirus 6	Alphapapillomavirus	Papillomaviridae	dsDNA	7858	complete		Brazil	Brazil		Homo sapiens	cervix	2022	66
KX514425	human papillomavirus 67	GenBank	set:KX514425	de Oliveira,G.R., Siqueira,J.D., Finger-Jardim,F., Vieira,V.C., Silva,R.L., Goncalves,C.V., Soares,E., de Martinez,A.M.B., Soares,M.A.	Universidade Federal do Rio Grande, Laboratorio de Biologia Molecular	Brazil	2017-05-17	114B	Alphapapillomavirus 9	Alphapapillomavirus	Papillomaviridae	dsDNA	7801	complete		Brazil	Brazil		Homo sapiens			67
KU298929	human papillomavirus 67	GenBank	set:KU298929	Siqueira,J.D., Alves,B.M., Prellwitz,I.M., Furtado,C., Meyrelles,A.R., Machado,E.S., Seuanez,H.N., Soares,M.A., Soares,E.A., Delwart,E.L.	Instituto Nacional de Cancer Jose Alencar Gomes da Silva, Programa de Genetica	Brazil	2016-04-14	87A.67	Alphapapillomavirus 9	Alphapapillomavirus	Papillomaviridae	dsDNA	7809	complete		Brazil	Brazil		Homo sapiens	cervix		67
KU298930	human papillomavirus 67	GenBank	set:KU298930	Siqueira,J.D., Alves,B.M., Prellwitz,I.M., Furtado,C., Meyrelles,A.R., Machado,E.S., Seuanez,H.N., Soares,M.A., Soares,E.A., Delwart,E.L.	Instituto Nacional de Cancer Jose Alencar Gomes da Silva, Programa de Genetica	Brazil	2016-04-14	87B.67	Alphapapillomavirus 9	Alphapapillomavirus	Papillomaviridae	dsDNA	7809	complete		Brazil	Brazil		Homo sapiens	cervix		67
KX514431	human papillomavirus 68	GenBank	set:KX514431	de Oliveira,G.R., Siqueira,J.D., Finger-Jardim,F., Vieira,V.C., Silva,R.L., Goncalves,C.V., Soares,E., de Martinez,A.M.B., Soares,M.A.	Universidade Federal do Rio Grande, Laboratorio de Biologia Molecular	Brazil	2017-05-17	295	Alphapapillomavirus 7	Alphapapillomavirus	Papillomaviridae	dsDNA	7809	complete		Brazil	Brazil		Homo sapiens			68
KX514428	human papillomavirus 68	GenBank	set:KX514428	de Oliveira,G.R., Siqueira,J.D., Finger-Jardim,F., Vieira,V.C., Silva,R.L., Goncalves,C.V., Soares,E., de Martinez,A.M.B., Soares,M.A.	Universidade Federal do Rio Grande, Laboratorio de Biologia Molecular	Brazil	2017-05-17	268	Alphapapillomavirus 7	Alphapapillomavirus	Papillomaviridae	dsDNA	7817	complete		Brazil	Brazil		Homo sapiens			68
KU298931	human papillomavirus 68	GenBank	set:KU298931	Siqueira,J.D., Alves,B.M., Prellwitz,I.M., Furtado,C., Meyrelles,A.R., Machado,E.S., Seuanez,H.N., Soares,M.A., Soares,E.A., Delwart,E.L.	Instituto Nacional de Cancer Jose Alencar Gomes da Silva, Programa de Genetica	Brazil	2016-04-14	83A.68	Alphapapillomavirus 7	Alphapapillomavirus	Papillomaviridae	dsDNA	7827	partial		Brazil	Brazil		Homo sapiens	cervix		68
KU298933	human papillomavirus 68	GenBank	set:KU298933	Siqueira,J.D., Alves,B.M., Prellwitz,I.M., Furtado,C., Meyrelles,A.R., Machado,E.S., Seuanez,H.N., Soares,M.A., Soares,E.A., Delwart,E.L.	Instituto Nacional de Cancer Jose Alencar Gomes da Silva, Programa de Genetica	Brazil	2016-04-14	118B.68	Alphapapillomavirus 7	Alphapapillomavirus	Papillomaviridae	dsDNA	7830	complete		Brazil	Brazil		Homo sapiens	cervix		68
PV358397	human papillomavirus 68	GenBank		Pereira,V.M.A.G., Filippi,M., Girardi,V., Hansen,A.W., Gularte,J.S., Sita,A., Demoliner,M., Comerlato,J., Fleck,J.D., Da Silva,M.S., Spilki,F.R.	Universidade Feevale, Departamento de Virologia		2025-04-05		Alphapapillomavirus 7	Alphapapillomavirus	Papillomaviridae	dsDNA	7836	complete		Brazil	Brazil		Homo sapiens	cervix	2022	68
KU298932	human papillomavirus 68	GenBank	set:KU298932	Siqueira,J.D., Alves,B.M., Prellwitz,I.M., Furtado,C., Meyrelles,A.R., Machado,E.S., Seuanez,H.N., Soares,M.A., Soares,E.A., Delwart,E.L.	Instituto Nacional de Cancer Jose Alencar Gomes da Silva, Programa de Genetica	Brazil	2016-04-14	83B.68	Alphapapillomavirus 7	Alphapapillomavirus	Papillomaviridae	dsDNA	7836	complete		Brazil	Brazil		Homo sapiens	cervix		68
PV358399	human papillomavirus 68	GenBank		Pereira,V.M.A.G., Filippi,M., Girardi,V., Hansen,A.W., Gularte,J.S., Sita,A., Demoliner,M., Comerlato,J., Fleck,J.D., Da Silva,M.S., Spilki,F.R.	Universidade Feevale, Departamento de Virologia		2025-04-05		Alphapapillomavirus 7	Alphapapillomavirus	Papillomaviridae	dsDNA	7837	complete		Brazil	Brazil		Homo sapiens	cervix	2022	68
KU298934	human papillomavirus 73	GenBank	set:KU298934	Siqueira,J.D., Alves,B.M., Prellwitz,I.M., Furtado,C., Meyrelles,A.R., Machado,E.S., Seuanez,H.N., Soares,M.A., Soares,E.A., Delwart,E.L.	Instituto Nacional de Cancer Jose Alencar Gomes da Silva, Programa de Genetica	Brazil	2016-04-14	58A.73	Alphapapillomavirus 11	Alphapapillomavirus	Papillomaviridae	dsDNA	7673	complete		Brazil	Brazil		Homo sapiens	cervix		73
KU298935	human papillomavirus 73	GenBank	set:KU298935	Siqueira,J.D., Alves,B.M., Prellwitz,I.M., Furtado,C., Meyrelles,A.R., Machado,E.S., Seuanez,H.N., Soares,M.A., Soares,E.A., Delwart,E.L.	Instituto Nacional de Cancer Jose Alencar Gomes da Silva, Programa de Genetica	Brazil	2016-04-14	58B.73	Alphapapillomavirus 11	Alphapapillomavirus	Papillomaviridae	dsDNA	7692	complete		Brazil	Brazil		Homo sapiens	cervix		73
KU298936	human papillomavirus 73	GenBank	set:KU298936	Siqueira,J.D., Alves,B.M., Prellwitz,I.M., Furtado,C., Meyrelles,A.R., Machado,E.S., Seuanez,H.N., Soares,M.A., Soares,E.A., Delwart,E.L.	Instituto Nacional de Cancer Jose Alencar Gomes da Silva, Programa de Genetica	Brazil	2016-04-14	58C.73	Alphapapillomavirus 11	Alphapapillomavirus	Papillomaviridae	dsDNA	7692	complete		Brazil	Brazil		Homo sapiens	cervix		73
KU298937	human papillomavirus 73	GenBank	set:KU298937	Siqueira,J.D., Alves,B.M., Prellwitz,I.M., Furtado,C., Meyrelles,A.R., Machado,E.S., Seuanez,H.N., Soares,M.A., Soares,E.A., Delwart,E.L.	Instituto Nacional de Cancer Jose Alencar Gomes da Silva, Programa de Genetica	Brazil	2016-04-14	118B.73	Alphapapillomavirus 11	Alphapapillomavirus	Papillomaviridae	dsDNA	7700	complete		Brazil	Brazil		Homo sapiens	cervix		73
KU298939	human papillomavirus 81	GenBank	set:KU298939	Siqueira,J.D., Alves,B.M., Prellwitz,I.M., Furtado,C., Meyrelles,A.R., Machado,E.S., Seuanez,H.N., Soares,M.A., Soares,E.A., Delwart,E.L.	Instituto Nacional de Cancer Jose Alencar Gomes da Silva, Programa de Genetica	Brazil	2016-04-14	65C.81	Alphapapillomavirus 3	Alphapapillomavirus	Papillomaviridae	dsDNA	7988	complete		Brazil	Brazil		Homo sapiens	cervix		81
KX514421	human papillomavirus 82	GenBank	set:KX514421	de Oliveira,G.R., Siqueira,J.D., Finger-Jardim,F., Vieira,V.C., Silva,R.L., Goncalves,C.V., Soares,E., de Martinez,A.M.B., Soares,M.A.	Universidade Federal do Rio Grande, Laboratorio de Biologia Molecular	Brazil	2017-05-17	92B	Alphapapillomavirus 5	Alphapapillomavirus	Papillomaviridae	dsDNA	7865	complete		Brazil	Brazil		Homo sapiens			82
KX514420	human papillomavirus 82	GenBank	set:KX514420	de Oliveira,G.R., Siqueira,J.D., Finger-Jardim,F., Vieira,V.C., Silva,R.L., Goncalves,C.V., Soares,E., de Martinez,A.M.B., Soares,M.A.	Universidade Federal do Rio Grande, Laboratorio de Biologia Molecular	Brazil	2017-05-17	60B	Alphapapillomavirus 5	Alphapapillomavirus	Papillomaviridae	dsDNA	7874	complete		Brazil	Brazil		Homo sapiens			82
KU298940	human papillomavirus 87	GenBank	set:KU298940	Siqueira,J.D., Alves,B.M., Prellwitz,I.M., Furtado,C., Meyrelles,A.R., Machado,E.S., Seuanez,H.N., Soares,M.A., Soares,E.A., Delwart,E.L.	Instituto Nacional de Cancer Jose Alencar Gomes da Silva, Programa de Genetica	Brazil	2016-04-14	65A.87	Alphapapillomavirus 3	Alphapapillomavirus	Papillomaviridae	dsDNA	7992	complete		Brazil	Brazil		Homo sapiens	cervix		87
KU298941	human papillomavirus 87	GenBank	set:KU298941	Siqueira,J.D., Alves,B.M., Prellwitz,I.M., Furtado,C., Meyrelles,A.R., Machado,E.S., Seuanez,H.N., Soares,M.A., Soares,E.A., Delwart,E.L.	Instituto Nacional de Cancer Jose Alencar Gomes da Silva, Programa de Genetica	Brazil	2016-04-14	65C.87	Alphapapillomavirus 3	Alphapapillomavirus	Papillomaviridae	dsDNA	7992	complete		Brazil	Brazil		Homo sapiens	cervix		87
KU298942	human papillomavirus 87	GenBank	set:KU298942	Siqueira,J.D., Alves,B.M., Prellwitz,I.M., Furtado,C., Meyrelles,A.R., Machado,E.S., Seuanez,H.N., Soares,M.A., Soares,E.A., Delwart,E.L.	Instituto Nacional de Cancer Jose Alencar Gomes da Silva, Programa de Genetica	Brazil	2016-04-14	83A.87	Alphapapillomavirus 3	Alphapapillomavirus	Papillomaviridae	dsDNA	7995	complete		Brazil	Brazil		Homo sapiens	cervix		87
NC_033781	Human papillomavirus type 156	RefSeq	GCF_002006915.1	Chouhy,D., Bolatti,E.M., Piccirilli,G., Sanchez,A., Fernandez Bussy,R., Giri,A.A.	National Center for Biotechnology Information, NIH	USA	2017-02-24	GC01	Gammapapillomavirus 18	Gammapapillomavirus	Papillomaviridae	dsDNA	7329	complete		Argentina	Argentina		Homo sapiens	skin	2008	156
JX429973	Human papillomavirus type 156	GenBank	set:JX429973	Chouhy,D., Bolatti,E.M., Piccirilli,G., Sanchez,A., Fernandez Bussy,R., Giri,A.A.	Instituto de Biologia Molecular y Celular de Rosario - CONICET, Microbiologia	Argentina	2012-11-06	GC01	Gammapapillomavirus 18	Gammapapillomavirus	Papillomaviridae	dsDNA	7329	complete		Argentina	Argentina		Homo sapiens	skin	2008	156
KT698167	Human papillomavirus 205	GenBank	set:KT698167	Bolatti,E.M., Chouhy,D., Casal,P.E., Perez,G.R., Stella,E.J., Sanchez,A., Gorosito,M., Bussy,R.F., Giri,A.A.	Institute of Molecular and Cellular Biology CONICET, Human Virology Group	Argentina	2016-04-25	EP01	Gammapapillomavirus 1	Gammapapillomavirus	Papillomaviridae	dsDNA	7298	complete		Argentina	Argentina		Homo sapiens	skin	2008	205
										S1 Table. Composition of the HPV genomic dataset analyzed in this study.
										This table lists all HPV sequences retrieved from the NCBI Virus database, including genotype, accession number, country or region of origin, isolation source, and genome completeness (complete or partial). The dataset was restricted to South American sequences from human hosts and served as the basis for all downstream entropy and variability analyses.
