# Supplementary material for: An entropy-based framework for genomic variability analysis: A South American case study of human papillomavirus
Source: PLoS One. 2026 May 15;21(5):e0349447. doi: 10.1371/journal.pone.0349447 (PMC13178852; doi:10.1371/journal.pone.0349447)
Supplement: S2 Table — Gene-level entropy summaries derived from consensus alignments across genotypes, including mean entropy, median entropy, interquartile range, median absolute deviation, and percentages of conserved and highly variable positions. (XLSX) [file pone.0349447.s002.xlsx]

## Sheet: Sheet1
Genotype	n_positions	pct_conserved	pct_high	entropy_median	entropy_IQR	entropy_max
16	7933	90.7979	2.19337	0	0	1
18	7857	99.4145	0.585465	0	0	0.63651
31	7912	93.6931	1.85794	0	0	0.9546
33	7909	98.4448	1.55519	0	0	1
35	7895	92.7042	0.316656	0	0	0.90379
52	7942	98.212	0.679929	0	0	0.69315
56	7908	90.7688	1.55539	0	0	0.90026
58	7824	98.888	1.11196	0	0	1
59	7898	98.7465	1.25348	0	0	0.63651
66	7887	96.4499	3.55015	0	0	0.95027
67	7809	98.6042	1.39583	0	0	1
68	7851	89.0332	4.96752	0	0	1
73	7700	97.1558	2.84416	0	0	0.95027
82	7874	99.3523	0.647701	0	0	0.63651
87	8001	97.7878	2.21222	0	0	0.69315
156	7329	99.9864	0.0136444	0	0	0.63651
	S3 Table. Intragenotypic Shannon entropy statistics by HPV genotype and gene.
	This table summarizes descriptive statistics of positional Shannon entropy (H) calculated within each genotype. Metrics include the number of analyzed positions (N_positions), mean entropy, median entropy, standard deviation (SD_H), quantiles (Q05, Q25, Q75, Q95), minimum and maximum entropy values, percentage of conserved positions (H=0), percentage of intermediate variability (0.1 < H ≤ 0.5), p…
