# Supplementary material for: An entropy-based framework for genomic variability analysis: A South American case study of human papillomavirus
Source: PLoS One. 2026 May 15;21(5):e0349447. doi: 10.1371/journal.pone.0349447 (PMC13178852; doi:10.1371/journal.pone.0349447)
Supplement: S3 Table — Descriptive statistics of positional Shannon entropy (H) within each genotype, including number of analyzed positions, mean, median, standard deviation, quantiles, minimum and maximum values, percentage of conserved positions (H = 0), intermediate variability (0.1 < H ≤ 0.5), high variability (H > 0.5), entropy coefficient of variation, and conservation index. (XLSX) [file pone.0349447.s003.xlsx]

## Sheet: Sheet1
Genotype	Gen	N_positions	Mean_H	SD_H	Q05	Q25	Q75	Q95	Min_H	Max_H	%_conserved	%_medium	%_high	H_cv	Cons_index
16	E2	229	0.0192051	0.0959175	0	0	0	0	0	0.60364	95.6332	1.74672	2.62009	4.99438	0.980795
16	E4	2756	0.0103666	0.0678867	0	0	0	0	0	0.60364	97.2424	1.56023	1.19739	6.54859	0.989633
16	E5	252	0.0196936	0.0961573	0	0	0	0.17321	0	0.72325	94.4444	3.57143	1.98413	4.88267	0.980306
16	E6	456	0.03222	0.0857726	0	0	0	0.17321	0	0.56234	84.6491	14.4737	0.877193	2.66209	0.96778
16	E7	297	0.0326252	0.088948	0	0	0	0.17321	0	0.72325	84.1751	15.1515	0.673401	2.72636	0.967375
16	L1	1518	0.0190862	0.0752509	0	0	0	0.17321	0	0.72325	91.7655	7.1805	1.05402	3.94268	0.980914
16	L2	1402	0.0252816	0.0954891	0	0	0	0.17321	0	1	90.9415	7.56063	1.49786	3.77703	0.974718
18	E2	230	0.00553487	0.0592251	0	0	0	0	0	0.63651	99.1304	0	0.869565	10.7004	0.994465
18	E4	2773	0.00275446	0.0417886	0	0	0	0	0	0.63651	99.5673	0	0.432744	15.1712	0.997246
18	E5	222	0	0	0	0	0	0	0	0	100	0	0		1
18	E6	477	0.00667201	0.0648931	0	0	0	0	0	0.63651	98.9518	0	1.04822	9.72617	0.993328
18	E7	318	0.0020016	0.0356937	0	0	0	0	0	0.63651	99.6855	0	0.314465	17.8326	0.997998
18	L1	1493	0.00170532	0.0329131	0	0	0	0	0	0.63651	99.7321	0	0.267917	19.3002	0.998295
18	L2	1387	0.00504802	0.0564795	0	0	0	0	0	0.63651	99.2069	0	0.793079	11.1884	0.994952
31	E2	233	0.00439408	0.0280215	0	0	0	0	0	0.23379	97.4249	2.57511	0	6.37711	0.995606
31	E4	2717	0.00797679	0.0464114	0	0	0	0	0	0.69315	96.3195	3.53331	0.147221	5.81831	0.992023
31	E5	255	0.0182768	0.0909378	0	0	0	0.041718	0	0.76913	94.902	3.92157	1.17647	4.97558	0.981723
31	E6	450	0.00708044	0.0555663	0	0	0	0	0	0.56234	98.2222	1.33333	0.444444	7.84786	0.99292
31	E7	297	0.00980987	0.0677246	0	0	0	0	0	0.59413	97.6431	1.3468	1.0101	6.90372	0.99019
31	L1	1515	0.00765212	0.0548052	0	0	0	0	0	0.67546	97.6238	1.9802	0.39604	7.16209	0.992348
31	L2	1381	0.0142963	0.0858716	0	0	0	0	0	0.69315	96.4518	2.17234	1.37581	6.00656	0.985704
33	E2	233	0.00214764	0.0327823	0	0	0	0	0	0.5004	99.5708	0	0.429185	15.2643	0.997852
33	E4	2699	0.000990371	0.0301362	0	0	0	0	0	1	99.8888	0	0.111152	30.4292	0.99901
33	E5	228	0	0	0	0	0	0	0	0	100	0	0		1
33	E6	450	0.01668	0.0899245	0	0	0	0	0	0.5004	96.6667	0	3.33333	5.39116	0.98332
33	E7	294	0	0	0	0	0	0	0	0	100	0	0		1
33	L1	1500	0.00245027	0.0360337	0	0	0	0	0	0.67301	99.5333	0	0.466667	14.706	0.99755
33	L2	1384	0.00880217	0.0664399	0	0	0	0	0	0.67301	98.2659	0	1.7341	7.54812	0.991198
35	E2	494	0.0390858	0.0739146	0	0	0	0.14614	0	0.54327	75.1012	24.4939	0.404858	1.89109	0.960914
35	E4	2452	0.00363719	0.0310618	0	0	0	0	0	0.63651	98.1648	1.71289	0.122349	8.54004	0.996363
35	E5	252	0.00387155	0.0254832	0	0	0	0	0	0.24493	97.619	2.38095	0	6.58218	0.996128
35	E6	450	0.00950262	0.0640509	0	0	0	0	0	0.69092	96.4444	2.88889	0.666667	6.74033	0.990497
35	E7	300	0.00215513	0.0300704	0	0	0	0	0	0.5004	99.3333	0.333333	0.333333	13.9529	0.997845
35	L1	1509	0.00508345	0.0423203	0	0	0	0	0	0.69315	98.0119	1.78926	0.198807	8.32512	0.994917
35	L2	1390	0.00720678	0.0542251	0	0	0	0	0	0.69315	97.6259	1.58273	0.791367	7.52418	0.992793
58	E2	224	0	0	0	0	0	0	0	0	100	0	0		1
58	E4	2723	0.00280504	0.0421689	0	0	0	0	0	0.63651	99.5593	0	0.44069	15.0333	0.997195
58	E5	231	0.0110218	0.0832105	0	0	0	0	0	0.63651	98.2684	0	1.7316	7.54962	0.988978
58	E6	450	0.00282893	0.0423867	0	0	0	0	0	0.63651	99.5556	0	0.444444	14.9833	0.997171
58	E7	297	0.00642939	0.0637552	0	0	0	0	0	0.63651	98.9899	0	1.0101	9.9162	0.993571
58	L1	1497	0.00321914	0.0477807	0	0	0	0	0	1	99.5324	0	0.467602	14.8427	0.996781
58	L2	1399	0.0054597	0.0587181	0	0	0	0	0	0.63651	99.1422	0	0.857756	10.7548	0.99454
59	E2	233	0.0109272	0.0828573	0	0	0	0	0	0.63651	98.2833	0	1.71674	7.58266	0.989073
59	E4	2744	0.00672696	0.0651005	0	0	0	0	0	0.63651	98.9431	0	1.05685	9.67754	0.993273
59	E5	222	0.017203	0.103451	0	0	0	0	0	0.63651	97.2973	0	2.7027	6.01356	0.982797
59	E6	483	0.00395348	0.0500598	0	0	0	0	0	0.63651	99.3789	0	0.621118	12.6622	0.996047
59	E7	324	0.00589361	0.0610583	0	0	0	0	0	0.63651	99.0741	0	0.925926	10.3601	0.994106
59	L1	1527	0.0079199	0.0705807	0	0	0	0	0	0.63651	98.7557	0	1.24427	8.91181	0.99208
59	L2	1375	0.00786958	0.0703615	0	0	0	0	0	0.63651	98.7636	0	1.23636	8.94094	0.99213
66	E2	233	0.00429528	0.0462611	0	0	0	0	0	0.5004	99.1416	0	0.858369	10.7702	0.995705
66	E4	2711	0.000738325	0.0192106	0	0	0	0	0	0.5004	99.8525	0	0.147547	26.0192	0.999262
66	E6	468	0.0117615	0.075891	0	0	0	0	0	0.5004	97.6496	0	2.35043	6.45247	0.988238
66	E7	318	0	0	0	0	0	0	0	0	100	0	0		1
66	L1	1512	0.00264762	0.0363143	0	0	0	0	0	0.5004	99.4709	0	0.529101	13.7158	0.997352
66	L2	1375	0.00254749	0.0356258	0	0	0	0	0	0.5004	99.4909	0	0.509091	13.9847	0.997453
67	E2	236	0.0113857	0.0903441	0	0	0	0	0	1	98.3051	0	1.69492	7.93489	0.988614
67	E4	2717	0.0124629	0.103446	0	0	0	0	0	1	98.491	0	1.50902	8.30034	0.987537
67	E5	222	0.00703757	0.0768507	0	0	0	0	0	1	99.0991	0	0.900901	10.9201	0.992962
67	E6	450	0.0113882	0.100932	0	0	0	0	0	1	98.6667	0	1.33333	8.86288	0.988612
67	E7	300	0.0104156	0.0932488	0	0	0	0	0	1	98.6667	0	1.33333	8.9528	0.989584
67	L1	1503	0.00723812	0.0724325	0	0	0	0	0	1	98.9355	0	1.06454	10.0071	0.992762
67	L2	1378	0.00881469	0.0839827	0	0	0	0	0	1	98.8389	0	1.1611	9.52759	0.991185
68	E2	233	0.0442785	0.135686	0	0	0	0.37677	0	0.73562	89.6996	8.15451	2.14592	3.06438	0.955722
68	E4	2729	0.0196997	0.0888994	0	0	0	0	0	0.73562	95.1264	4.32393	0.549652	4.51274	0.9803
68	E5	222	0.0900656	0.208914	0	0	0	0.66156	0	0.66156	83.3333	6.30631	10.3604	2.31958	0.909934
68	E6	477	0.0425752	0.136339	0	0	0	0.37677	0	0.73562	90.566	6.28931	3.14465	3.20232	0.957425
68	E7	333	0.0246227	0.106817	0	0	0	0.37677	0	0.73562	94.5946	3.6036	1.8018	4.33814	0.975377
68	L1	1518	0.0350205	0.120581	0	0	0	0.37677	0	0.73562	91.7655	6.58762	1.6469	3.44315	0.964979
68	L2	1390	0.0293134	0.106988	0	0	0	0.37677	0	0.73562	92.7338	6.47482	0.791367	3.64979	0.970687
73	E2	233	0.00644292	0.0565353	0	0	0	0	0	0.5004	98.7124	0	1.28755	8.7748	0.993557
73	E4	2711	0.00774021	0.0640394	0	0	0	0	0	0.95027	98.5245	0	1.47547	8.2736	0.99226
73	E5	225	0.004448	0.0470727	0	0	0	0	0	0.5004	99.1111	0	0.888889	10.5829	0.995552
73	E6	447	0.0837336	0.192053	0	0	0	0.5004	0	0.95027	83.6689	0	16.3311	2.29361	0.916266
73	E7	294	0.00510612	0.0503752	0	0	0	0	0	0.5004	98.9796	0	1.02041	9.86565	0.994894
73	L1	1512	0.0155548	0.0868714	0	0	0	0	0	0.5004	96.8915	0	3.10847	5.58488	0.984445
73	L2	1411	0.00473268	0.0492939	0	0	0	0	0	0.67301	99.0787	0	0.921332	10.4156	0.995267
82	E2	224	0	0	0	0	0	0	0	0	100	0	0		1
82	E4	2726	0.00420293	0.0515608	0	0	0	0	0	0.63651	99.3397	0	0.660308	12.2678	0.995797
82	E6	456	0.00139586	0.0298073	0	0	0	0	0	0.63651	99.7807	0	0.219298	21.3542	0.998604
82	E7	303	0.00630208	0.063125	0	0	0	0	0	0.63651	99.0099	0	0.990099	10.0165	0.993698
82	L1	1512	0.00252583	0.04003	0	0	0	0	0	0.63651	99.6032	0	0.396825	15.8482	0.997474
82	L2	1402	0.00408601	0.0508521	0	0	0	0	0	0.63651	99.3581	0	0.64194	12.4454	0.995914
87	E2	233	0.00297489	0.0454098	0	0	0	0	0	0.69315	99.5708	0	0.429185	15.2643	0.997025
87	E4	2789	0.0244158	0.115893	0	0	0	0	0	0.69315	95.7332	0	4.26676	4.74665	0.975584
87	E5	144	0	0	0	0	0	0	0	0	100	0	0		1
87	E6	422	0.00492761	0.0583039	0	0	0	0	0	0.69315	99.2891	0	0.7109	11.8321	0.995072
87	E7	291	0.00476392	0.0573648	0	0	0	0	0	0.69315	99.3127	0	0.687285	12.0415	0.995236
87	L1	1515	0.00222709	0.0353305	0	0	0	0	0	0.56234	99.604	0	0.39604	15.864	0.997773
87	L2	1396	0.00468415	0.0553985	0	0	0	0	0	0.69315	99.2837	0	0.716332	11.8268	0.995316
156	E2	236	0	0	0	0	0	0	0	0	100	0	0		1
156	E4	2726	0	0	0	0	0	0	0	0	100	0	0		1
156	E6	419	0	0	0	0	0	0	0	0	100	0	0		1
156	E7	280	0	0	0	0	0	0	0	0	100	0	0		1
156	L1	1530	0	0	0	0	0	0	0	0	100	0	0		1
156	L2	1575	0.000404133	0.0160385	0	0	0	0	0	0.63651	99.9365	0	0.0634921	39.6863	0.999596
	S4 Table. Intergenotypic entropy metrics across HPV genes.
	This table reports gene-level entropy summaries derived from consensus sequence alignments across genotypes. Metrics include mean Shannon entropy (Mean H), median entropy, interquartile range (IQR), median absolute deviation (MAD), percentage of conserved positions (H=0), and percentage of highly variable positions (H>0.5). These metrics provide a quantitative overview of intergenotypic variabili…
